# Supplementary material for: The LDHC-STAT3 Signaling Network Is a Key Regulator of Basal-like Breast Cancer Cell Survival
Source: Cancers (Basel). 2024 Jul 4;16(13):2451. doi: 10.3390/cancers16132451 (PMC11240808; doi:10.3390/cancers16132451)
Supplement: Supplementary file 1 [file cancers-16-02451-s001.zip › cancers-2788160-supplementary/Table S1.csv]

Table S1. Differentially expressed genes in BT-549 cells following LDHC silencing.
gene	p.value	p.value.fdr	log.fc	fc	mean.A	mean.B	sd.A	sd.B
KRT5	0.000279234	0.002337747	-4.014199961	-16.15826018	4.680866627	0.666666667	0.064103958	0.577350269
CYP26A1	0.006359763	0.019995106	-3.309752803	-9.915962413	4.504740303	1.1949875	0.291335526	1.055490585
MAP1LC3C	0.000413739	0.00294188	-3.145801771	-8.850762628	8.428349985	5.282548214	0.144844328	0.482238745
ANKRD20A3	0.001374429	0.006554812	-2.773976032	-6.839903787	3.107309365	0.333333333	0.185865272	0.577350269
TMEM40	0.038604253	0.082548975	-2.77230334	-6.831978051	4.936254372	2.163951032	0.373900696	1.53750578
PRKY	0.014297017	0.037340254	-2.676429076	-6.392716323	3.676429076	1	0.499684554	1
ZNF488	0.046689275	0.096231219	-2.659093308	-6.316359598	3.433069339	0.773976032	0.908788884	1.340565811
XIRP2	0.023256843	0.054960474	-2.635630199	-6.214465012	4.076272897	1.440642698	0.217777863	1.257973753
HTR1D	0.000199319	0.001906245	-2.630594568	-6.192811648	4.353902902	1.723308334	0.25411765	0.239622012
CD200R1	0.008168834	0.024305604	-2.593786571	-6.036810737	3.455440738	0.861654167	0.453458469	0.801486874
HBEGF	3.06567196293938e-06	0.00034743	-2.554703377	-5.875466394	11.61941209	9.064708717	0.089629294	0.077430891
FGD3	0.004774985	0.016037212	-2.525739666	-5.758686025	5.110702166	2.584962501	0.503286765	0.584962501
SULT1C2	0.008968185	0.026057615	-2.478903847	-5.574737398	3.478903847	1	0.903834791	0
IL24	0.000198737	0.001904633	-2.477952082	-5.57106088	7.726518942	5.24856686	0.238503963	0.226279215
GPR63	0.005118778	0.016933854	-2.464105808	-5.517848353	2.464105808	0	0.767429311	0
FAM133A	0.023126499	0.054713836	-2.446616668	-5.451361778	3.446616668	1	0.632139095	1
LHX1	0.008196916	0.024344146	-2.348131373	-5.09164337	3.20978554	0.861654167	0.232295071	0.801486874
MIR648	0.014482387	0.037744751	-2.348131373	-5.09164337	2.348131373	0	0.98453299	0
RHOH	0.009170726	0.02648827	-2.348131373	-5.09164337	4.317094905	1.968963532	0.144813812	0.849390675
ACSM4	0.003867243	0.013694498	-2.334584045	-5.044055133	3.724559045	1.389975	0.582368219	0.337728257
ADAMTS9	0.004921926	0.016424454	-2.327902064	-5.020747126	3.661235398	1.333333333	0.425487284	0.577350269
GBP3	4.04821127616314e-06	0.000368035	-2.272577928	-4.831857567	6.385861262	4.113283334	0.056006864	0.098106245
SMPDL3B	0.022099283	0.052853681	-2.130772474	-4.37951914	3.854080808	1.723308334	0.624123478	0.801486874
TEX12	0.01613009	0.04110044	-2.113283334	-4.326748711	2.113283334	0	0.915078526	0
ENPP5	0.001250121	0.006131465	-2.111796785	-4.322292736	5.126594825	3.01479804	0.107261105	0.437422331
VGLL2	0.001159191	0.00581257	-2.095134073	-4.272658682	3.485109073	1.389975	0.278997305	0.337728257
MIR148B	0.027369844	0.062451525	-2.074130807	-4.210906398	2.602451641	0.528320834	0.530555385	0.915078526
AP1M2	0.005982669	0.019100619	-2.056641667	-4.160167646	2.389975	0.333333333	0.337728257	0.577350269
SLC24A3	0.007427278	0.022583583	-2.043094339	-4.1212853	2.376427672	0.333333333	0.406427294	0.577350269
UBXN2B	3.23478006089427e-07	0.000155525	-2.016206012	-4.04518592	11.7567136	9.740507586	0.03345666	0.041406324
HGF	0.0003238	0.002551547	-2.003885267	-4.010786765	6.38117092	4.377285654	0.154197826	0.258722723
PKP2	0.003037463	0.011573719	-1.987946377	-3.966719484	5.901206581	3.913260203	0.156429141	0.513591613
CEMIP	0.000237848	0.002121708	-1.982139653	-3.950785864	7.674411519	5.692271866	0.203107417	0.185865272
MYCBPAP	0.038575638	0.082498748	-1.950583014	-3.865307026	2.61724968	0.666666667	0.951584794	0.577350269
GNPDA1	4.04069452744494e-08	0.000108365	-1.944755388	-3.849724987	12.28894741	10.34419202	0.021919199	0.021234856
ANKRD18B	8.49691010037913e-06	0.000457046	-1.913998861	-3.768522121	7.013734867	5.099736006	0.072506697	0.088732158
CD163L1	3.90766838962155e-06	0.000362479	-1.909714334	-3.757346936	8.934208539	7.024494205	0.044741028	0.082774738
IL1RAPL1	0.017403006	0.043722373	-1.904748506	-3.744436194	2.238081839	0.333333333	0.615494479	0.577350269
SGCA	0.043779667	0.091298423	-1.900146573	-3.732511157	3.502598213	1.602451641	0.438533281	1.043476851
CDS1	0.000750873	0.004318193	-1.899918875	-3.731922107	6.861070448	4.961151573	0.151294775	0.320829563
PRICKLE1	2.15000810122557e-05	0.000660225	-1.878197756	-3.676155405	6.121970766	4.24377301	0.042843954	0.135368577
RNF144B	2.44881475627615e-06	0.000341978	-1.868472353	-3.651457283	8.332108304	6.463635951	0.036076481	0.073510922
GLP2R	0.015823428	0.040479298	-1.861654167	-3.634241186	1.861654167	0	0.801486874	0
PAK6	6.60071510208365e-05	0.001084314	-1.831803639	-3.559818383	4.82423028	2.992426641	0.029228977	0.181403645
EDN1	5.13531843717761e-05	0.000956096	-1.80012582	-3.482505956	9.732140476	7.932014656	0.093508936	0.141337558
UPB1	0.001356841	0.006494765	-1.792337764	-3.463757103	5.881266611	4.088928847	0.200778622	0.335010835
SLC45A3	1.51293186261237e-05	0.00056484	-1.780148141	-3.434614407	8.83005806	7.049909919	0.087206258	0.087014749
DEUP1	0.011183242	0.03081328	-1.773976032	-3.419951893	1.773976032	0	0.689339247	0
CAVIN2	0.032967938	0.072599847	-1.773976032	-3.419951893	2.302296865	0.528320834	0.292974949	0.915078526
PARD6B	7.540045163571e-05	0.001141363	-1.762209906	-3.392173369	9.543098245	7.780888339	0.050172738	0.175791458
B4GALT3	3.22183247687842e-06	0.000348006	-1.759941531	-3.386843987	11.16322249	9.403280954	0.04310405	0.070483129
DMKN	2.38095507653365e-05	0.000684572	-1.744570217	-3.350950132	7.336097277	5.59152706	0.05818734	0.122165081
MYO1D	0.034951299	0.076133931	-1.740797474	-3.342198623	2.602451641	0.861654167	0.530555385	0.801486874
PLEKHA6	0.021672756	0.052050196	-1.73833763	-3.336504918	3.730764271	1.992426641	0.424810984	0.705748594
SEMA3E	0.000524513	0.003396356	-1.733908668	-3.326277811	6.747338575	5.013429907	0.11645965	0.271057455
SNORD124	0.040836229	0.086357703	-1.733224115	-3.324699881	2.733224115	1	0.128398324	1
SYN2	0.002502759	0.010114903	-1.731820031	-3.321465735	4.108247703	2.376427672	0.178688588	0.406427294
ANGPTL1	0.002732684	0.010728517	-1.723308334	-3.301927249	2.918295834	1.1949875	0.300918527	0.337728257
C10orf67	0.000238853	0.002126942	-1.723308334	-3.301927249	1.723308334	0	0.239622012	0
CCDC27	0.047821271	0.098212135	-1.694962966	-3.237685753	4.150403704	2.455440738	0.438063407	0.944339895
MIR3189	0.009509996	0.027175518	-1.691841076	-3.230687206	5.194439289	3.502598213	0.092644322	0.620448641
SLC2A14	0.012694281	0.034012917	-1.681464706	-3.20753433	3.317094905	1.635630199	0.144813812	0.662418964
BDKRB2	0.012949211	0.034542398	-1.68044942	-3.205277844	4.711368467	3.030919047	0.340679027	0.590388045
ARMC3	0.012100637	0.032735601	-1.667917378	-3.17755562	2.862904879	1.1949875	0.570782721	0.337728257
RNF223	0.003050764	0.011607907	-1.659093308	-3.158179799	2.854080808	1.1949875	0.295267274	0.337728257
NKX1-2	0.007160513	0.021929922	-1.657677651	-3.155082327	5.349949516	3.692271866	0.364768347	0.434063547
RAB11FIP4	5.84367897491033e-06	0.000401003	-1.648388506	-3.13483282	9.062930928	7.414542422	0.077077178	0.04615537
PTGFRN	4.32191094663147e-06	0.000368081	-1.63835453	-3.113105631	11.0204903	9.382135772	0.010746215	0.082087072
TEDDM1	0.036159079	0.078319524	-1.635630199	-3.107232506	2.302296865	0.666666667	0.707722983	0.577350269
EVX2	0.012880942	0.03438408	-1.635630199	-3.107232506	1.635630199	0	0.662418964	0
TRIM55	0.025516586	0.059082676	-1.635630199	-3.107232506	2.497284365	0.861654167	0.151862985	0.801486874
GCH1	0.000304125	0.002449285	-1.627256213	-3.089249113	6.160715397	4.533459184	0.104842587	0.216649321
MLXIPL	0.023922475	0.056186913	-1.624823039	-3.084043339	3.950583014	2.325759974	0.454488475	0.651114637
AASS	0.015247087	0.039342668	-1.619628408	-3.072958764	4.408402479	2.788774071	0.347697263	0.59551065
KRT18	0.006970385	0.021494915	-1.602451641	-3.036588972	3.766402673	2.163951032	0.164824876	0.518379749
CYR61	5.81909056419453e-05	0.001019989	-1.595434428	-3.021854982	12.10966227	10.51422784	0.046140145	0.147991216
KRAS	5.33546025171843e-06	0.000391903	-1.586863048	-3.003954681	10.30428105	8.717418002	0.033608447	0.077567451
GCA	0.000176258	0.001767086	-1.583691483	-2.997358157	5.512992336	3.929300853	0.018307119	0.20296675
KDR	0.046082368	0.095163164	-1.578988531	-2.987603164	3.302296865	1.723308334	0.52359353	0.801486874
CPA3	0.000349681	0.00267424	-1.574908843	-2.979166682	5.622490602	4.047581759	0.092559332	0.222977415
EXPH5	0.000382527	0.002820919	-1.566376877	-2.961600158	7.304230186	5.737853309	0.156581811	0.189361199
UPP1	0.000545839	0.003476937	-1.562727206	-2.954117491	8.717584763	7.154857557	0.073426606	0.258410654
TIMP2	3.20559316928283e-06	0.000348006	-1.561179369	-2.95094978	13.92796726	12.36678789	0.015782389	0.0714734
SOWAHD	5.75243674471006e-05	0.001013828	-1.556357302	-2.941102985	7.622017789	6.065660487	0.144495622	0.043079922
PON2	1.93458733819473e-08	7.78236121472285e-05	-1.554438099	-2.937193065	11.62718777	10.07274967	0.013506192	0.01514171
JPH2	4.92007657282993e-05	0.000938504	-1.551530506	-2.931279436	10.79750836	9.245977851	0.111795405	0.09154792
CLDN5	0.010854287	0.030087224	-1.537144904	-2.902195897	3.455440738	1.918295834	0.131562609	0.577350269
GDF15	4.76607470971442e-06	0.000375936	-1.535843424	-2.899578958	12.81979336	11.28394993	0.064982803	0.045858282
B4GALNT3	0.019204601	0.047178815	-1.53419243	-2.896262629	5.789149627	4.254957197	0.286490884	0.639146186
SRPK1	3.4637366905796e-07	0.000156031	-1.531072581	-2.890006186	12.59823983	11.06716725	0.023080902	0.034034193
NPNT	0.00621652	0.019656381	-1.528320834	-2.884499141	1.528320834	0	0.502400447	0
ELMO1	0.00621652	0.019656381	-1.528320834	-2.884499141	1.528320834	0	0.502400447	0
CGB3	0.041115173	0.086890498	-1.518764386	-2.86545529	3.24207272	1.723308334	0.376476656	0.801486874
SLC25A21	0.043261803	0.090476432	-1.514773505	-2.857539627	2.376427672	0.861654167	0.406427294	0.801486874
MAP7D2	0.023995474	0.05633625	-1.509940316	-2.847982567	3.145570514	1.635630199	0.32671985	0.662418964
DICER1	0.00012676	0.001495945	-1.50719801	-2.842574203	10.78626674	9.279068727	0.069006391	0.164465477
PRKAG2	0.000129351	0.001509671	-1.503750114	-2.835788848	9.784450679	8.280700565	0.074109846	0.162788801
FCN3	0.028773525	0.065078609	-1.497284365	-2.823108087	2.163951032	0.666666667	0.518379749	0.577350269
TUBB6	5.59334630220382e-06	0.000394652	-1.497249748	-2.823040348	13.06562303	11.56837329	0.028341359	0.07557179
MARCKS	3.71873982676381e-05	0.000832137	-1.474498982	-2.778871227	13.32554481	11.85104583	0.110509741	0.064508825
EPS8	1.27095268288829e-06	0.000278424	-1.474113601	-2.778129018	11.22053849	9.746424892	0.013384996	0.053158288
KMO	2.58287724241031e-05	0.000713615	-1.473688263	-2.777310087	8.167298008	6.693609745	0.064157732	0.097446202
PMAIP1	0.001694626	0.00759306	-1.466959812	-2.764387407	6.404886876	4.937927064	0.206953497	0.268471387
HIST1H2BI	0.029809844	0.067124293	-1.464105808	-2.758924176	2.464105808	1	0.767429311	0
GPC2	1.69858541413759e-05	0.0005916	-1.462603626	-2.756052988	9.770501984	8.307898359	0.094553538	0.043800538
STEAP3	2.99131994399784e-05	0.000757009	-1.453982208	-2.739632173	11.51999818	10.06601597	0.023636185	0.117083311
ANKRD33B	4.82817059987566e-05	0.000929307	-1.452770082	-2.737331351	10.69792323	9.24515315	0.097697309	0.092669176
LONRF3	0.010018693	0.028282596	-1.451449858	-2.734827538	5.788175992	4.336726135	0.389102462	0.383499737
RHOV	8.78023550549614e-05	0.001225937	-1.450420125	-2.732876235	5.99079883	4.540378704	0.084531232	0.131562624
UST	3.77446399247974e-05	0.000835279	-1.445347274	-2.723283682	9.457427508	8.012080234	0.107309065	0.065847878
TM4SF19	0.041396965	0.087391865	-1.444633579	-2.721936817	3.306287746	1.861654167	0.265252969	0.801486874
SEC14L1	3.93236347434725e-07	0.000171015	-1.443718455	-2.720210798	11.59279745	10.149079	0.023387194	0.032483961
NXPH2	0.000266559	0.002265821	-1.442761621	-2.718407279	7.044785375	5.602023754	0.174467217	0.110127887
CNKSR1	0.010200782	0.028680898	-1.440642698	-2.714417617	4.045236429	2.60459373	0.239622012	0.489591242
HOXA9	0.009152576	0.026446635	-1.421011469	-2.6777318	3.251629167	1.830617699	0.300918527	0.425487284
PDGFB	3.66670343164224e-05	0.000822886	-1.417474383	-2.671174791	10.76428857	9.346814183	0.06086349	0.106396974
EFCAB1	0.001024914	0.005340637	-1.408931826	-2.655404833	6.479687953	5.070756127	0.07853152	0.274225831
NLGN1	0.022664772	0.053877803	-1.40746414	-2.652704805	3.64554598	2.238081839	0.280261309	0.615494479
ICK	4.10343169259584e-06	0.000368035	-1.405353653	-2.648827058	11.08105117	9.675697513	0.061563804	0.033516813
EIF4A3	6.80782044014257e-06	0.000422952	-1.394318856	-2.628644158	11.69300195	10.29868309	0.063055163	0.047526674
MCTP1	1.46225342955908e-05	0.000552327	-1.391923706	-2.624283725	10.44689125	9.054967544	0.061856072	0.072767047
VAT1L	0.002047476	0.008711008	-1.389975	-2.620741394	1.389975	0	0.337728257	0
CA9	0.037268203	0.080289551	-1.385141811	-2.611976307	3.266427207	1.881285397	0.167146723	0.763215541
SCN7A	0.004593223	0.015603618	-1.376427672	-2.596247051	2.571415173	1.1949875	0.242996808	0.337728257
WIPF1	0.002608546	0.010399931	-1.376427672	-2.596247051	3.099736006	1.723308334	0.26436955	0.239622012
HIST1H1T	0.007985873	0.023880447	-1.375672137	-2.594887759	5.513900549	4.138228412	0.300842289	0.380766161
ACSL5	0.047469587	0.097626934	-1.37413221	-2.592119465	3.764107211	2.389975	0.423675659	0.727391143
ATP2B4	2.35897892117447e-05	0.000684152	-1.367980416	-2.581089943	13.98798979	12.62000938	0.028771937	0.101872741
PPP2R1A	2.51827706207657e-05	0.000705751	-1.364360273	-2.574621354	14.12010048	12.75574021	0.019017424	0.105630202
GDF5	0.002216968	0.009253758	-1.363001669	-2.572197942	5.180930021	3.817928352	0.099427522	0.323328803
RFC3	1.6240283838266e-06	0.000292814	-1.353007612	-2.554440996	11.57330899	10.22030138	0.027947677	0.045619133
PTPRE	0.000704632	0.00413955	-1.348354334	-2.546215158	9.123281062	7.774926729	0.120835245	0.216134395
HPSE	9.19979979386548e-06	0.000469306	-1.345963632	-2.541999298	9.676978102	8.33101447	0.025856361	0.078032826
ZNF114	0.006615923	0.020619177	-1.342157404	-2.535301641	4.122107405	2.779950001	0.295817611	0.337728257
WNT10B	4.29685898387341e-05	0.000885285	-1.335395231	-2.523446029	8.6962359	7.36084067	0.056433961	0.106116018
F2	0.018860768	0.046511665	-1.333333333	-2.5198421	2.528320834	1.1949875	0.502400447	0.337728257
TAS2R50	0.005067357	0.01677754	-1.333333333	-2.5198421	2.723308334	1.389975	0.239622012	0.337728257
KRT81	0.018860768	0.046511665	-1.333333333	-2.5198421	2.528320834	1.1949875	0.502400447	0.337728257
TEN1	0.047420656	0.097564998	-1.333333333	-2.5198421	1.666666667	0.333333333	0.577350269	0.577350269
COL24A1	0.01613009	0.04110044	-1.333333333	-2.5198421	1.333333333	0	0.577350269	0
TNFSF8	0.01613009	0.04110044	-1.333333333	-2.5198421	1.333333333	0	0.577350269	0
CGN	5.609536383291e-05	0.000996281	-1.326856686	-2.508555202	8.47867457	7.151817884	0.10340517	0.074986416
CCDC169	0.001610967	0.00731023	-1.323708749	-2.503087543	6.179931647	4.856222898	0.119161314	0.277288199
BAIAP2L1	3.17648690298708e-06	0.000348006	-1.316161953	-2.490027979	9.631792382	8.315630429	0.050989883	0.034503545
CCDC141	0.042015333	0.088427719	-1.315184072	-2.488340771	3.566813239	2.251629167	0.513217329	0.577350269
ZBTB8B	0.001701309	0.007610721	-1.314952815	-2.487941935	6.570945316	5.255992501	0.130346911	0.274826003
PIK3R5	0.001531297	0.00706425	-1.302296865	-2.466212074	2.302296865	1	0.292974949	0
SUN3	0.008366249	0.024745486	-1.298786643	-2.460218826	6.233362485	4.934575842	0.090135463	0.455418065
KCNJ2	0.000252166	0.002189737	-1.297161095	-2.45744835	7.792185949	6.495024855	0.016398043	0.182146818
PEG10	2.77059189099317e-06	0.000341978	-1.296588227	-2.456472736	14.13442239	12.83783417	0.01910828	0.055406011
VSX1	0.022215304	0.053033217	-1.296491181	-2.456307501	4.113561551	2.817070371	0.364985408	0.500070787
PLCH1	0.037987847	0.081501659	-1.295972933	-2.4554253	5.792087026	4.496114093	0.170257442	0.715730401
PAX5	0.022528226	0.053632442	-1.293472795	-2.451173822	4.156377673	2.862904879	0.242996808	0.570782721
RDM1	0.000917898	0.004944725	-1.288639605	-2.442975855	6.819380745	5.53074114	0.058911987	0.246552397
CASP6	0.000100867	0.001310029	-1.280505388	-2.429240604	9.63044549	8.349940102	0.023295966	0.141086501
SHH	0.004822766	0.01616395	-1.279314414	-2.427236043	3.776598779	2.497284365	0.361317539	0.151862985
TERT	0.003437197	0.012581423	-1.278738988	-2.426268121	7.124998998	5.84626001	0.276557252	0.225917827
THAP12	1.86653519177543e-07	0.000143021	-1.27593362	-2.421554746	11.34012457	10.06419095	0.020416046	0.021097905
CTSB	6.9015810508487e-05	0.001107212	-1.275576096	-2.42095472	17.08378055	15.80820445	0	0.129399646
NRIP3	1.08958529376855e-05	0.000502364	-1.274615717	-2.419343665	10.46407617	9.189460455	0.070881219	0.039667415
CHST11	2.32983670587403e-05	0.000684152	-1.272878155	-2.416431594	10.30434736	9.031469204	0.095566898	0.022548294
MYBPC2	0.039669141	0.084321815	-1.269201271	-2.410280866	5.167030257	3.897828986	0.261847111	0.682577789
MILR1	0.034273633	0.074952773	-1.269118307	-2.410142264	3.187414141	1.918295834	0.389098688	0.577350269
LINC01554	0.015114786	0.039057656	-1.265351082	-2.40385701	4.95359867	3.688247588	0.260056086	0.470222117
ANO2	0.027189593	0.062059073	-1.264516374	-2.4024666	4.030919047	2.766402673	0.482784452	0.425479146
HKDC1	0.009991856	0.028226642	-1.255722619	-2.387867225	5.580646975	4.324924356	0.136128003	0.452245801
CA1	0.007732186	0.023281924	-1.255570979	-2.387616252	2.64554598	1.389975	0.280261309	0.337728257
USP46	3.72529128267997e-05	0.000832137	-1.253926829	-2.384896783	9.667958439	8.414031611	0.038211696	0.101940298
MSTN	5.51947609130452e-05	0.000991872	-1.251130747	-2.380279101	11.4198125	10.16868175	0.060755803	0.103426485
DCDC2	0.002854063	0.011071536	-1.250561403	-2.379339934	5.604464305	4.353902902	0.213832324	0.25411765
PKIB	0.00021913	0.002024123	-1.249870038	-2.378199985	8.359598493	7.109728455	0.061890414	0.158344846
SLC20A1	0.00025918	0.00222737	-1.247224574	-2.373843085	12.58637669	11.33915212	0.063743091	0.165209631
TNIP3	0.000423024	0.002982854	-1.246450504	-2.372569756	7.826459758	6.580009254	0.135562262	0.147930613
IL31RA	5.1018245485989e-05	0.000954441	-1.246244896	-2.372231649	9.318154002	8.071909105	0.007255834	0.116907445
FSBP	0.003476668	0.012694132	-1.245655198	-2.371262203	4.220592699	2.974937501	0.087759027	0.337728257
PPP1R14D	0.024340382	0.056943665	-1.245655198	-2.371262203	2.440642698	1.1949875	0.510460447	0.337728257
ATL3	1.25915186591598e-07	0.000135073	-1.244521385	-2.369399362	13.04207148	11.79755009	0.013790758	0.021983071
RGS4	3.23230152788401e-05	0.000775299	-1.244376296	-2.369161088	10.23885526	8.994478964	0.056693828	0.087475546
PODXL	8.45653912806421e-06	0.000456625	-1.243139082	-2.367130233	11.44525724	10.20211816	0.044046819	0.059881355
DLL4	0.025151127	0.058416106	-1.240822008	-2.363331501	3.071439707	1.830617699	0.445475672	0.425487284
KANK4	0.008722795	0.025496547	-1.238973217	-2.360304869	5.542520794	4.303547577	0.087759027	0.439497973
CHAC1	7.58788546262129e-05	0.001144084	-1.237901194	-2.358551649	10.28363799	9.045736791	0.120298269	0.045527693
CHDH	0.023286207	0.055013707	-1.2353854	-2.354442353	6.791532676	5.556147276	0.112037292	0.588073065
ABI2	0.000128212	0.001502408	-1.232848068	-2.35030513	11.03204492	9.799196848	0.070345539	0.128292514
HDDC2	1.37592267211455e-06	0.000281048	-1.232547129	-2.349814919	10.45545466	9.222907534	0.030485914	0.035448204
TNFRSF10A	0.000291883	0.002403672	-1.228553264	-2.343318837	9.000423292	7.771870028	0.102438874	0.14777872
PWP2	0.042542871	0.089274561	-1.226023968	-2.339214191	4.464105808	3.238081839	0.605438127	0.395526273
LLGL2	0.003008009	0.011499612	-1.225585625	-2.33850356	7.980225688	6.754640063	0.109109391	0.311572921
EPB41L3	0.001898368	0.008260312	-1.224419664	-2.336614385	6.670827563	5.446407899	0.16365626	0.241320799
IL12A	0.000699726	0.004116743	-1.218417706	-2.326913701	6.266212111	5.047794405	0.050006089	0.217682003
POC1B	2.20458466622853e-07	0.000148563	-1.217003187	-2.324633351	9.266720832	8.049717645	0.016851531	0.023838662
KRT7	0.00327483	0.01218388	-1.216545116	-2.323895371	6.136507844	4.919962728	0.168112665	0.290118707
FAM169A	0.000975086	0.005150438	-1.214912456	-2.321266969	8.143566872	6.928654416	0.223221734	0.095487548
RAB39A	0.000753687	0.004325097	-1.210060929	-2.313474071	7.636029216	6.425968287	0.050771632	0.220363773
PTPN22	0.003093712	0.011720814	-1.207128636	-2.308776685	5.329236041	4.122107405	0.140830501	0.295817611
TMSB15A	0.00012829	0.001502408	-1.206679239	-2.308057618	8.052514771	6.845835532	0.064225359	0.128022326
TAS1R1	0.008686191	0.025417212	-1.205183607	-2.305666109	3.776598779	2.571415173	0.361317539	0.242996808
ASNS	0.000251961	0.002189737	-1.204922108	-2.305248228	7.635827793	6.430905685	0.15730499	0.064046929
SAP30BP	7.30106119026154e-06	0.000435116	-1.204196411	-2.304088945	11.36932672	10.16513031	0.019623417	0.066569017
PJA1	5.44373782866954e-05	0.000984216	-1.203472168	-2.302932567	10.81798962	9.614517448	0.084486269	0.077990378
MPP7	0.003310982	0.012262456	-1.203450129	-2.302897387	4.566379542	3.362929413	0.287648622	0.167146723
NF2	4.47337717078241e-06	0.000371399	-1.199220699	-2.29615606	14.78261115	13.58339045	0.018613419	0.058220225
SLC2A3	1.08155372247265e-05	0.000501535	-1.198765793	-2.295432158	13.67270338	12.47393759	0.040904518	0.064350316
MIR4639	0.003591847	0.012961743	-1.1949875	-2.289428485	1.1949875	0	0.337728257	0
POM121L2	0.003591847	0.012961743	-1.1949875	-2.289428485	1.1949875	0	0.337728257	0
DKK4	0.003591847	0.012961743	-1.1949875	-2.289428485	1.1949875	0	0.337728257	0
WDR66	0.000743175	0.004287714	-1.194629986	-2.288861212	7.624925759	6.430295774	0.137438939	0.174901159
DNMT1	3.70023816218069e-06	0.000355073	-1.192408139	-2.285338925	14.0657391	12.87333096	0.025821644	0.051882238
SBK1	3.34635221008285e-05	0.000786925	-1.18851217	-2.279175739	9.383133896	8.194621726	0.049833247	0.087199826
ST18	0.000995828	0.0052417	-1.187064778	-2.27689029	5.429634037	4.242569259	0.183414377	0.152497909
CNOT6L	2.62544370635265e-05	0.000713615	-1.18675266	-2.276397752	10.56050315	9.373750487	0.058088584	0.074337181
SRSF12	0.000210445	0.001965332	-1.185801804	-2.274897911	6.989870454	5.804068651	0.105444473	0.119860302
WNK2	0.000291767	0.002403672	-1.18537293	-2.274221746	8.200053549	7.014680619	0.11256749	0.131991819
AOX1	3.2781686710738e-05	0.000780494	-1.184820922	-2.273351744	9.342599843	8.157778921	0.03049649	0.094821453
RNF125	0.000347288	0.002661055	-1.181941992	-2.268819744	6.634092649	5.452150657	0.02213415	0.179507175
TMEM139	0.018352229	0.045614106	-1.181047442	-2.267413386	5.231597718	4.050550277	0.126153407	0.516591372
WWC1	5.81769806799155e-05	0.001019989	-1.180742194	-2.266933694	10.2127264	9.031984204	0.083502758	0.078659956
FGFR4	0.000211958	0.001973401	-1.178849128	-2.263961035	10.1768053	8.997956171	0.089639758	0.131316321
KEL	0.032908506	0.072538461	-1.178286729	-2.263078657	4.654057677	3.475770948	0.355222634	0.529740719
YBX2	0.00724456	0.022136805	-1.177893999	-2.262462686	4.082642504	2.904748506	0.143141017	0.378012836
GBP1	1.19032690343854e-05	0.000525118	-1.175669254	-2.258976486	5.780262984	4.60459373	0.068643079	0.034002287
FAM86FP	0.042141352	0.088663244	-1.175515271	-2.258735393	4.539767652	3.36425238	0.139146091	0.676998709
SCML2	6.77166982722485e-06	0.000422952	-1.175513319	-2.258732337	10.15493533	8.979422013	0.036275261	0.055711449
EIF5A2	8.74302871243186e-05	0.001224404	-1.171901157	-2.253084086	8.958651579	7.786750422	0.040870774	0.119413322
HSD11B2	0.000296229	0.002415948	-1.17160835	-2.252626851	7.176092862	6.004484512	0.129259715	0.113664702
ADGRG6	4.3165061574948e-05	0.00088593	-1.171288654	-2.252127732	10.01232026	8.841031602	0.073469823	0.075769116
NGF	0.000267322	0.002267837	-1.170776579	-2.251328497	8.212560888	7.041784309	0.024438719	0.165753796
ACTR1A	4.62111883679822e-06	0.000375548	-1.169667368	-2.249598235	13.23549734	12.06582997	0.008911314	0.059440358
SNX11	4.34224141280011e-05	0.000888829	-1.166388372	-2.244491094	9.154915913	7.988527541	0.101968027	0.02610487
PLS1	9.39787014250646e-05	0.001260176	-1.164838748	-2.242081541	8.709386836	7.544548088	0.078809466	0.100568804
HIST1H1D	3.93993082448285e-05	0.000849235	-1.164686037	-2.241844227	12.5569516	11.39226556	0.10145532	0.014992052
SVIP	2.22778930265739e-05	0.00067159	-1.163109411	-2.239395602	8.659535942	7.496426531	0.067862622	0.057144572
BTG4	0.02306472	0.054602678	-1.162978538	-2.239192466	5.059061974	3.896083436	0.36006662	0.431349787
BGN	0.044176361	0.09187564	-1.161808942	-2.237377884	2.797439141	1.635630199	0.207696349	0.662418964
UBAC1	1.77001590214258e-05	0.000604792	-1.161442103	-2.236809051	11.27977087	10.11832877	0.065988992	0.051343664
DEF6	0.000494416	0.00327933	-1.159495291	-2.233792675	5.543801483	4.384306192	0.047482795	0.18840819
MGAM	0.001936706	0.008381007	-1.159349099	-2.23356633	3.892573214	2.733224115	0.246070571	0.128398324
PHYHIPL	4.84989525110136e-06	0.000379908	-1.15892959	-2.232916944	9.598781711	8.439852121	0.04717611	0.037522628
PRKX	4.28894376653631e-05	0.000884787	-1.153454299	-2.224458678	11.75267857	10.59922427	0.033499809	0.098209276
ZNF474	0.004965815	0.016526961	-1.152657871	-2.223231023	5.447381378	4.294723506	0.068122799	0.349412087
ARHGEF16	0.001566734	0.007184472	-1.147109761	-2.214697658	7.075168004	5.928058243	0.15121954	0.21104144
RAB35	2.29390686929812e-06	0.000341978	-1.146846015	-2.214292815	11.33630496	10.18945894	0.029492997	0.039685542
AP2S1	1.31463717037679e-05	0.000541559	-1.146646937	-2.213987285	12.27745227	11.13080534	0.047186045	0.060340763
C1QTNF2	0.005718146	0.018431627	-1.141052948	-2.205419265	6.494639365	5.353586417	0.104317952	0.351294446
ADAMTS14	6.26987242604767e-05	0.001052018	-1.141021117	-2.205370606	9.948900404	8.807879287	0.101848459	0.048889768
RAD54B	0.002874505	0.011124015	-1.139759064	-2.203442217	8.314250363	7.174491299	0.202090325	0.226125623
TOMM34	4.48343969486376e-07	0.000184982	-1.133351667	-2.193677836	12.54391483	11.41056317	0.003656118	0.032263955
ASRGL1	6.41572969297504e-05	0.001066483	-1.13057276	-2.189456459	8.29275291	7.162180151	0.090026746	0.067619028
RASSF5	0.010821981	0.030023996	-1.125803732	-2.182230858	6.624666583	5.498862851	0.352294079	0.25229181
SYT17	0.000597889	0.003691724	-1.123065242	-2.178092526	6.843704964	5.720639722	0.087938507	0.1770174
TNNT2	0.000700299	0.004118606	-1.122454805	-2.177171121	7.158404967	6.035950162	0.080097247	0.189578038
RAB3IP	6.06264638909263e-05	0.001040676	-1.121644447	-2.175948553	10.41371723	9.292072779	0.033823524	0.104793845
ZNF367	2.87919800542016e-06	0.000341978	-1.118282424	-2.170883678	10.17116344	9.052881015	0.007599908	0.050469043
P2RX5	0.000944626	0.00503978	-1.118229049	-2.170803364	8.647320054	7.529091005	0.127517558	0.181262924
GFI1	0.000822932	0.004591471	-1.116698814	-2.168502061	5.966947743	4.850248928	0.107103603	0.184704662
C12orf49	1.74496164687575e-05	0.000601678	-1.111832217	-2.161199446	11.50042465	10.38859243	0.03304794	0.072583346
TGFA	0.004321269	0.014879914	-1.107309365	-2.15443469	4.025605199	2.918295834	0.133373514	0.300918527
ERCC2	8.31138090273e-05	0.001191965	-1.104187716	-2.149778045	12.98064103	11.87645332	0.089168198	0.076376231
SH2D5	2.92137372677693e-05	0.000747342	-1.103762005	-2.149143782	9.809859654	8.706097649	0.087449243	0.021842358
IFIT3	7.37872191140777e-06	0.000437027	-1.103078795	-2.148126263	9.265690627	8.162611832	0.03699803	0.051906095
CYP39A1	0.008509341	0.025077621	-1.101764447	-2.146170132	5.768871188	4.667106741	0.307880062	0.24862686
HOXB9	0.000176681	0.001770218	-1.101618194	-2.145952576	7.220870916	6.119252723	0.081500588	0.116091524
IL22RA1	0.01859263	0.046040936	-1.099457645	-2.142741249	5.575228593	4.475770948	0.355957841	0.346851576
PADI2	7.49150208033251e-05	0.001140011	-1.097677603	-2.140099099	8.595353166	7.497675562	0.060262552	0.0964009
MLLT1	1.69206397990075e-05	0.000590962	-1.091787318	-2.131379241	12.27955494	11.18776762	0.025679682	0.073345627
MREG	0.002647501	0.010498013	-1.09171072	-2.131266082	6.72190965	5.630198929	0.25157916	0.132047966
TNNC1	0.009772767	0.027753899	-1.087678135	-2.125317138	3.797439141	2.709761006	0.207696349	0.349412087
CHAC2	0.001039649	0.005391229	-1.086479783	-2.12355251	7.486839963	6.40036018	0.100722715	0.196474936
SERPINE1	0.030187164	0.067767455	-1.084174029	-2.120161302	5.273492721	4.189318692	0.224991975	0.524369125
TTYH3	5.1624777099529e-06	0.000388433	-1.081195358	-2.115788411	12.22230619	11.14111083	0.028402888	0.049561633
BCL7A	3.78278870376776e-06	0.000358052	-1.077734606	-2.110719118	10.36800984	9.290275237	0.023938437	0.046915632
LINC00525	0.015506869	0.03989783	-1.075022185	-2.106754469	4.099736006	3.024713821	0.26436955	0.376476656
CFAP58	0.000553066	0.003507836	-1.073818434	-2.104997375	6.767341011	5.693522577	0.060294664	0.17513387
FHDC1	3.33635844831292e-06	0.000348006	-1.072120767	-2.102521812	8.661634415	7.589513648	0.024938264	0.044225421
ESYT3	0.003517759	0.012794813	-1.070491502	-2.10014873	7.147069559	6.076578058	0.10843394	0.280612331
SLC25A19	0.000445387	0.003077169	-1.065967273	-2.093573072	8.192313892	7.126346619	0.13185111	0.113365074
ARAP2	0.003859392	0.01368477	-1.063348629	-2.089776462	5.810651526	4.747302897	0.24862686	0.179174952
CLIP4	4.0577325370732e-05	0.0008615	-1.061411653	-2.086972591	9.835394381	8.773982727	0.023692238	0.09113067
UGT8	0.02558246	0.059195768	-1.060190749	-2.085207203	4.905606487	3.845415739	0.388592347	0.359213836
TUBA1C	1.0932176211133e-05	0.000502453	-1.059504521	-2.084215596	12.52565173	11.46614721	0.022199889	0.063823533
FGF1	0.000575014	0.003595483	-1.057239237	-2.08094558	7.170687782	6.113448545	0.158628789	0.093639927
OCLM	0.024294401	0.056852996	-1.054555337	-2.077077917	4.412602491	3.358047154	0.102336047	0.507650576
MARC1	0.000784413	0.004454598	-1.053877265	-2.076101912	5.486946604	4.433069339	0.145121768	0.136170164
RTN4	1.55425134848623e-05	0.000572299	-1.05231679	-2.073857534	12.48959134	11.43727455	0.042719646	0.059587968
LPP	8.3955704645e-06	0.000456532	-1.049192861	-2.06937178	11.81822274	10.76902988	0.020060847	0.059325071
MYPN	7.31021981004994e-05	0.001128223	-1.044762182	-2.063026255	6.941719185	5.896957003	0.058682518	0.090115391
SIX3	0.009219865	0.026582484	-1.043374664	-2.061043086	3.776598779	2.733224115	0.361317539	0.128398324
PTPRR	0.004436317	0.015172109	-1.042492021	-2.059782522	5.111191559	4.068699538	0.13739088	0.280261309
DMD	6.64452820187245e-05	0.001086556	-1.041426777	-2.058262199	9.57100545	8.529578673	0.056753676	0.08790931
QRFPR	3.55205548278659e-05	0.000813032	-1.041080403	-2.057768095	7.121002512	6.079922109	0.077659635	0.044102647
STARD3NL	4.96005913420361e-06	0.000382788	-1.040371454	-2.056757144	10.70284713	9.662475673	0.028811868	0.04616477
RIMS4	0.000128845	0.001506722	-1.039913137	-2.056103854	9.991989227	8.95207609	0.045365859	0.114941335
C11orf45	0.027951343	0.063534736	-1.035102813	-2.04925968	4.994197524	3.959094711	0.306041025	0.434474973
UBE4B	6.79958644211487e-06	0.000422952	-1.034986783	-2.049094874	11.76923895	10.73425216	0.014415924	0.056792495
SLC7A5	7.09002737205332e-05	0.00111921	-1.031977121	-2.044824633	12.77871858	11.74674146	0.085321453	0.061888268
NINJ2	0.025959087	0.059817796	-1.031974807	-2.044821353	4.000938339	2.968963532	0.362350688	0.369461796
DDX12P	0.006801268	0.021102815	-1.031602251	-2.044293375	7.466754306	6.435152055	0.195325744	0.287732741
LAMC2	1.58274050358819e-05	0.000578096	-1.030940808	-2.043356327	8.434041156	7.403100349	0.050247156	0.051788682
CPXM1	0.022013341	0.052699418	-1.029578604	-2.041427885	7.012417113	5.982838509	0.308180565	0.381273868
C10orf91	0.035183854	0.076526548	-1.028345368	-2.039683589	3.599760541	2.571415173	0.514557241	0.242996808
KCNQ4	0.000127477	0.001500534	-1.027842937	-2.038973375	7.564197364	6.536354427	0.050254108	0.110955045
PSG6	0.042517103	0.089243766	-1.025760568	-2.036032469	4.876490155	3.850729587	0.362537318	0.484261566
SHROOM3	0.003346942	0.012360716	-1.025355192	-2.035460453	7.755837604	6.730482413	0.122180609	0.256688658
AJUBA	5.21390819576574e-05	0.000957922	-1.023102945	-2.032285296	11.79868244	10.77557949	0.028945981	0.092254177
CHN1	0.007482488	0.022708545	-1.021582394	-2.030144466	7.06207839	6.040495996	0.132361294	0.328086919
CDKN2B	0.000116653	0.001426216	-1.020836612	-2.029095282	10.33893891	9.318102303	0.027067186	0.11514238
ARHGAP45	3.09946685000077e-05	0.000768467	-1.020104984	-2.028066535	11.52685947	10.50675448	0.063706317	0.055597416
GCNT2	2.72017498469528e-05	0.000724384	-1.017785694	-2.024808816	9.916247718	8.898462023	0.023687385	0.078122431
CORO1A	0.000950581	0.005058363	-1.016234141	-2.022632397	9.249721844	8.233487703	0.13953044	0.145705353
PAWR	4.68831017600422e-06	0.000375886	-1.015692461	-2.021873114	12.78852641	11.77283395	0.037758611	0.036306087
LONRF1	3.83356944215062e-05	0.000840036	-1.013815268	-2.019244022	10.09256858	9.078753312	0.028515063	0.083947358
YES1	2.38632548333714e-06	0.000341978	-1.011865179	-2.016516455	12.68253393	11.67066875	0.03683107	0.024179929
ACBD7	0.00073557	0.00426986	-1.011460039	-2.015950254	8.356260492	7.344800453	0.136079098	0.129473644
LIMS4	0.033368604	0.07336169	-1.009933822	-2.013818722	5.762396436	4.752462614	0.21254401	0.506384231
OXSR1	1.07734485269704e-06	0.000268448	-1.009450606	-2.013144326	11.55354988	10.54409928	0.018523584	0.030888135
LYPD5	0.008191596	0.0243421	-1.00882407	-2.012270246	3.593786571	2.584962501	0.358446394	0
ADORA2B	0.000146258	0.001603073	-1.008461182	-2.011764152	11.59500886	10.58654768	0.076444695	0.097321099
EXO1	6.75619642422891e-06	0.000422952	-1.003899948	-2.00541379	11.31067241	10.30677246	0.03707181	0.042957957
SPRY3	0.021716127	0.052115466	-1.001251702	-2.00173598	6.208831108	5.207579406	0.052052618	0.471891107
ARHGDIB	1.12332743112348e-06	0.000268448	-0.999086709	-1.99873431	10.33441147	9.335324766	0.03184187	0.016842468
PLEKHG3	0.000614867	0.003760053	-0.996393143	-1.99500608	8.981423169	7.985030026	0.082913331	0.155968654
FYTTD1	8.57169903721528e-06	0.000457046	-0.994847199	-1.992869442	12.16296506	11.16811786	0.033899081	0.049131744
MAPK14	2.61467636820203e-06	0.000341978	-0.99478354	-1.992781509	11.61202641	10.61724287	0.031432232	0.031243178
NEDD4L	0.000231487	0.002090525	-0.993352815	-1.990806241	9.538494272	8.545141457	0.105883917	0.086970849
IFIT2	2.88312857461328e-05	0.000742462	-0.992844666	-1.990105159	9.181779893	8.188935227	0.051698576	0.06210807
FLT4	0.000512429	0.003347743	-0.987982343	-1.983409187	8.854423836	7.866441493	0.043983575	0.161200374
RWDD4	8.85340040532093e-05	0.001230225	-0.98701537	-1.982080243	9.546116249	8.559100879	0.057817576	0.089605839
IL1R2	0.003882701	0.013732067	-0.985406103	-1.979870546	5.747110499	4.761704396	0.181648478	0.21891657
MAP2	7.16160444874434e-06	0.000430643	-0.984288949	-1.978338023	10.82438161	9.840092665	0.014222148	0.054632552
SPC25	2.2318504822011e-05	0.00067159	-0.983661722	-1.977478106	9.127719134	8.144057413	0.055076545	0.051002511
DFFA	2.06519172643411e-05	0.000645262	-0.982590035	-1.976009708	13.20734096	12.22475093	0.050607792	0.053347339
ENC1	1.18448883784351e-06	0.00027228	-0.979260781	-1.971455001	11.61378226	10.63452148	0.005587546	0.035339802
IKZF2	7.52567314662147e-06	0.000442467	-0.977420255	-1.96894151	10.66513241	9.687712153	0.029732145	0.048351277
NECAP1	1.90785674862263e-05	0.000625147	-0.976329827	-1.967453893	9.754601102	8.778271275	0.03513956	0.062409947
NDUFA12	4.10068243628499e-05	0.0008615	-0.975463931	-1.966273395	10.8614048	9.885940864	0.044399467	0.074544954
RGS9	0.006157084	0.019518052	-0.975122716	-1.965808403	7.546299662	6.571176945	0.050811625	0.315626082
ECI2	2.43128318502115e-05	0.000690989	-0.971987652	-1.961541219	11.19796685	10.2259792	0.062142814	0.043384063
HIST1H3I	8.06924835824822e-05	0.001174134	-0.970775386	-1.959893669	11.38427546	10.41350007	0.061540393	0.081908989
VPS37B	0.000195807	0.001889018	-0.969019124	-1.957509249	10.12014417	9.151125047	0.088457504	0.092626855
EXD1	0.03711123	0.080015651	-0.96771282	-1.955737603	3.918295834	2.950583014	0.300918527	0.454488475
CYTOR	0.000128235	0.001502408	-0.967284217	-1.955156669	9.949006419	8.981722202	0.087596312	0.074204089
BCAT2	8.18967944121871e-06	0.000454414	-0.964490108	-1.951373726	11.999842	11.03535189	0.041132094	0.039765842
BCL9	0.000294676	0.002412776	-0.96391516	-1.950596212	9.485053832	8.521138672	0.123253231	0.069348716
SLC27A2	0.005162496	0.017029463	-0.962943541	-1.949282977	5.467848226	4.504904685	0.102834432	0.28247231
CHML	2.46690214942111e-06	0.000341978	-0.958849351	-1.943758994	12.5313434	11.57249405	0.039542075	0.014449301
C11orf86	0.015931901	0.040679948	-0.95864268	-1.943480564	5.627037987	4.668395307	0.333489615	0.244583964
P2RX2	0.025488962	0.05904735	-0.958156373	-1.942825561	3.876452207	2.918295834	0.371009777	0.300918527
TRAM2	2.34465932422708e-05	0.000684152	-0.953258202	-1.936240556	12.85155777	11.89829956	0.044087277	0.05900017
NR2E1	0.009816438	0.027828531	-0.950176729	-1.932109325	7.039139119	6.088962391	0.269568243	0.231838948
RRP1B	1.79443399359658e-07	0.000143021	-0.949779407	-1.931577291	12.48822099	11.53844158	0.012750472	0.017484425
C9orf84	0.000493718	0.003276047	-0.948877883	-1.930370646	9.290487061	8.341609178	0.035955472	0.154827683
GRAMD1C	6.561728174554e-05	0.001081105	-0.948190833	-1.929451571	7.788746676	6.840555843	0.07604283	0.056889736
ZNF165	0.012357988	0.033297452	-0.94522673	-1.925491468	6.395171427	5.449944697	0.111223677	0.361450481
BCL2	8.52237572978807e-05	0.001207874	-0.941680852	-1.920764776	8.805432753	7.863751901	0.090959881	0.043357448
HOMER2	0.00015135	0.00163338	-0.941245424	-1.920185146	11.06952095	10.12827552	0.059550089	0.100147798
TTLL12	1.45057014765857e-06	0.000281561	-0.941168407	-1.920082642	12.10482585	11.16365744	0.020863548	0.029554666
TOLLIP	0.000330297	0.002580307	-0.939391222	-1.917718842	10.57759205	9.638200825	0.025616303	0.139582251
PALM2	0.013961726	0.036589272	-0.938418737	-1.916426591	6.038154743	5.099736006	0.163976114	0.352980015
GEMIN2	2.29742456135828e-05	0.000683325	-0.93834387	-1.916327143	9.386088236	8.447744366	0.046102801	0.055473034
PDCD2L	0.001267293	0.006183143	-0.937984704	-1.915850123	7.518631679	6.580646975	0.147560843	0.136128003
LAD1	1.25903384092258e-05	0.000535557	-0.933516391	-1.909925535	10.36806558	9.43454919	0.058856149	0.018477957
ATF3	0.000103404	0.00133003	-0.929057079	-1.904031147	9.282884835	8.353827755	0.08660718	0.058306305
KRT15	0.009663769	0.0275026	-0.928651429	-1.903495856	4.980257466	4.051606036	0.297648762	0.176277997
CXCL1	5.32872481632005e-06	0.000391903	-0.92859046	-1.903415414	9.387737871	8.459147412	0.034836076	0.035099446
DR1	6.98619385144913e-05	0.001113018	-0.927290449	-1.901701022	12.07500167	11.14771122	0.033126963	0.088352226
POLA2	4.67531195535117e-05	0.000918778	-0.926406964	-1.900536805	11.72578563	10.79937866	0.025404552	0.081296853
ADAMTS3	0.000406494	0.002922653	-0.926143461	-1.90018971	7.876921605	6.950778144	0.084654132	0.120872111
STAT5B	2.00468349623459e-05	0.000633424	-0.925618644	-1.899498594	11.42819018	10.50257154	0.027169535	0.063157087
EFTUD2	3.06211950488865e-06	0.00034743	-0.924488197	-1.898010794	13.16567713	12.24118893	0.031211509	0.029358724
CREB5	0.000644409	0.00389526	-0.923323347	-1.896478935	9.418796117	8.49547277	0.118825545	0.115462863
HIST1H4D	0.00015958	0.001669105	-0.922875124	-1.89588982	11.14064786	10.21777274	0.085462856	0.078124207
CD177	0.003962487	0.013951941	-0.922791053	-1.895779342	6.439105149	5.516314096	0.199862928	0.178355818
ROPN1L	0.009092206	0.026341858	-0.922490991	-1.895385086	6.296355732	5.373864741	0.289905705	0.17314504
SIX4	1.35154869908816e-05	0.000541559	-0.920313712	-1.892526776	11.90826436	10.98795065	0.052038327	0.033537495
DEPDC1B	5.52620169485042e-06	0.000394652	-0.918100505	-1.889625718	10.53056826	9.612467755	0.02662385	0.0415426
NLRP6	0.048248437	0.098912678	-0.915350948	-1.886027809	5.167258333	4.251907385	0.108128517	0.553468334
CAMSAP3	0.007387212	0.022478751	-0.914232416	-1.884566124	6.559249055	5.645016639	0.153961739	0.275337648
ARNTL	0.00015166	0.001635405	-0.913334973	-1.883394175	9.456047773	8.5427128	0.07593149	0.083847117
MSI1	0.005499153	0.017868917	-0.912773862	-1.882661804	7.932027994	7.019254133	0.232236294	0.173649518
VOPP1	0.000274377	0.002311519	-0.911734503	-1.88130597	11.09336744	10.18163294	0.034135947	0.12683371
NPAS1	0.02336411	0.055173451	-0.909840261	-1.878837457	6.584540521	5.67470026	0.213508512	0.386277102
NACC2	5.3607850989213e-05	0.00097549	-0.908275625	-1.876800919	11.3364241	10.42814848	0.044433471	0.074146699
ZWINT	6.93133421039062e-08	0.000135073	-0.907805604	-1.876189568	12.07331995	11.16551434	0.013257622	0.009490005
FAM131C	0.000657725	0.003948189	-0.907016339	-1.875163429	7.834330992	6.927314654	0.110334589	0.120824113
DNA2	9.99160355041653e-07	0.000263273	-0.907010344	-1.875155637	11.34388108	10.43687074	0.01392265	0.028542364
CAPN14	0.012538498	0.033686768	-0.905719038	-1.873478002	5.364156037	4.458436999	0.357948624	0.06562792
DEPDC4	0.029018552	0.065553492	-0.904601584	-1.872027442	5.564350432	4.659748848	0.211100443	0.419993243
DLAT	4.99632513005705e-05	0.000943613	-0.904176026	-1.871475324	12.20886044	11.30468442	0.03527356	0.076823935
FIGN	0.000122453	0.001469345	-0.903521363	-1.870626282	11.02009237	10.116571	0.053477893	0.091503826
IL32	0.003807432	0.0135453	-0.901533427	-1.868050461	8.055055054	7.153521628	0.154749138	0.207521373
SPRY1	7.0204961488281e-05	0.001116273	-0.898735961	-1.864431717	9.552637644	8.653901683	0.011658944	0.090820851
USP53	8.2763413915448e-05	0.001190122	-0.898037285	-1.863529019	11.13439411	10.23635682	0.044738017	0.084242363
METTL14	0.00052535	0.003398748	-0.897151003	-1.86238456	10.2915724	9.394421395	0.039890432	0.147406996
F10	0.047699639	0.098012372	-0.896166702	-1.861114352	6.17042336	5.274256658	0.372361622	0.40465947
CORO2A	0.00032716	0.002566711	-0.894242901	-1.858634253	8.209352741	7.31510984	0.121233449	0.05885099
DAND5	0.010295885	0.028907885	-0.893757365	-1.858008839	5.517115928	4.623358563	0.169037622	0.293932804
HBQ1	0.001016612	0.005314975	-0.892339403	-1.85618358	7.628995178	6.736655775	0.109092383	0.143522868
TMC6	0.000305509	0.002457785	-0.892172465	-1.85596881	9.318421461	8.426248995	0.073761817	0.109603969
ADIPOR1	9.24695057426465e-06	0.000469306	-0.891841008	-1.855542452	12.49782358	11.60598257	0.021971488	0.049917889
FGF19	0.024720922	0.057624853	-0.889999535	-1.853175526	3.266427207	2.376427672	0.167146723	0.406427294
HDHD3	2.84731125234326e-06	0.000341978	-0.887820553	-1.850378686	9.927279411	9.039458857	0.004524512	0.040152818
LZTS1	0.002537971	0.01020707	-0.886876813	-1.849168655	5.823298716	4.936421903	0.206738227	0.096651626
ETS1	3.28087554217669e-05	0.000780494	-0.886481747	-1.84866235	13.53664215	12.6501604	0.027254731	0.069378403
FAM199X	1.13850141491414e-05	0.000510296	-0.886126197	-1.848206807	13.05721239	12.17108619	0.053543663	0.01982312
PCBD1	2.30817499672299e-07	0.000148563	-0.885917203	-1.847939088	11.63126669	10.74534949	0.016389777	0.013910084
TPD52L1	0.005771004	0.018575961	-0.883941485	-1.845410135	5.439349486	4.555408001	0.198288393	0.204169228
ADAMTS15	1.64417494628181e-05	0.00058423	-0.883889089	-1.845343114	13.24803251	12.36414342	0.052479843	0.033870887
ADCYAP1	0.006445527	0.020183711	-0.882750621	-1.84388748	5.422518272	4.539767652	0.258006145	0.139146091
XRCC2	0.006835586	0.02120112	-0.881887614	-1.842784814	9.675081508	8.793193894	0.157001052	0.25295528
MAD2L1	6.06059596346682e-06	0.000404652	-0.881640314	-1.842468959	11.77168986	10.89004955	0.017962626	0.045042584
PKMYT1	8.43010986707857e-05	0.001200433	-0.88107128	-1.841742388	11.17291612	10.29184484	0.071733241	0.060778988
BRD3	0.000130282	0.001516105	-0.879636026	-1.839911056	10.76518371	9.88554768	0.090351947	0.053138101
SPC24	1.92462005500112e-05	0.000625147	-0.879592866	-1.839856013	12.47744999	11.59785712	0.036573152	0.053332674
NCS1	6.65319417544394e-06	0.000422952	-0.878637796	-1.838638425	13.44208583	12.56344803	0.038365884	0.031232539
ZNF608	0.000763773	0.004367305	-0.877925214	-1.837730501	7.554062988	6.676137774	0.047598707	0.157603711
SERTAD4	5.91953257259258e-05	0.001028517	-0.877740148	-1.837494776	6.709296186	5.831556037	0.039483238	0.076010326
CLCN3	1.55765311440564e-06	0.00028482	-0.877281287	-1.836910439	11.6014274	10.72414611	0.028567614	0.019034249
THBS1	1.9506090738547e-05	0.000630266	-0.876858746	-1.836372517	15.56826829	14.69140955	0.063843661	0.010398734
RCC2	3.66742002143743e-06	0.000355073	-0.875807719	-1.835035176	13.30312018	12.42731246	0.037742919	0.019473646
GPAM	9.4661998632441e-06	0.000475093	-0.875496154	-1.834638924	10.2206922	9.345196046	0.019621719	0.050154021
HSD17B12	6.7931374559986e-05	0.001104125	-0.875341404	-1.834442143	8.685247169	7.809905765	0.019230767	0.086327287
IGSF9B	0.001136077	0.005728806	-0.874474784	-1.833340533	7.47254412	6.598069337	0.158408519	0.089367205
UBE2W	0.000738339	0.004275138	-0.873995666	-1.832731783	10.83196275	9.957967087	0.053766199	0.153308136
KMT5A	7.17774095454725e-05	0.00111921	-0.873883311	-1.832589059	10.99787223	10.12398892	0.007475496	0.089221601
BHLHE41	0.004625031	0.015680863	-0.873785433	-1.832464733	6.730779524	5.856994091	0.256487579	0.06512726
FEM1B	1.02109995215255e-07	0.000135073	-0.872255245	-1.830522168	11.30718143	10.43492618	0.009157377	0.014629845
CDK1	2.79391206687278e-06	0.000341978	-0.870793558	-1.828668488	13.70811474	12.83732119	0.032884388	0.021782552
C1orf115	0.000321126	0.002534861	-0.870465269	-1.828252417	8.96614317	8.095677901	0.082501866	0.101183435
MBP	0.000230399	0.002085879	-0.86948608	-1.827011962	8.379308974	7.509822894	0.017330608	0.118532614
HIST1H3G	7.23770292170955e-05	0.001125236	-0.868545233	-1.825820874	11.57869377	10.71014854	0.036431218	0.081393491
SPRY2	5.66277471066704e-05	0.001002417	-0.868273496	-1.825477005	10.601597	9.733323501	0.058786224	0.059701168
ALDH9A1	3.47506373621198e-06	0.000348006	-0.868221731	-1.825411508	11.16551945	10.29729772	0.008242518	0.040711995
CYP7B1	0.038672719	0.082684389	-0.866689798	-1.823474213	5.099736006	4.233046208	0.26436955	0.41844914
NEIL2	5.56632669403832e-05	0.000994093	-0.866018927	-1.822626472	11.47063573	10.6046168	0.067383177	0.048814016
STARD8	0.001859996	0.008126309	-0.862178605	-1.817781259	7.334010697	6.471832092	0.157419436	0.130075307
MORN4	0.000334024	0.002594973	-0.861904114	-1.817435436	9.159378796	8.297474682	0.097364995	0.087016265
MAT2B	2.26998945246135e-07	0.000148563	-0.860397366	-1.815538302	11.0702509	10.20985354	0.02016359	0.00506774
KCNJ2-AS1	0.040703182	0.086163717	-0.858629954	-1.813315489	5.710618987	4.851989033	0.272300587	0.41804609
PATJ	9.22390311908521e-05	0.001251868	-0.857150332	-1.811456714	9.192138613	8.334988281	0.025877301	0.089926352
HRK	0.005728064	0.018452506	-0.855854599	-1.809830514	6.04326874	5.187414141	0.19213232	0.196742579
PGM2	2.25331492388637e-05	0.000675197	-0.854062307	-1.807583518	11.41794097	10.56387867	0.019448042	0.062369975
FEN1	1.750874715012e-06	0.000296561	-0.854031459	-1.807544868	12.60634107	11.75230961	0.016644265	0.030118262
CATSPER2	0.002643357	0.010489472	-0.853571651	-1.806968869	6.112656757	5.259085105	0.207396905	0.079345308
NUAK2	0.000123955	0.001481143	-0.852321207	-1.805403372	10.18495455	9.332633342	0.03798233	0.092818275
ATG3	0.000137841	0.00155946	-0.8521432	-1.805180626	10.92140362	10.06926042	0.054646709	0.087318418
CLDN12	7.64255400141345e-06	0.000443958	-0.850119385	-1.80265009	9.75466186	8.904542476	0.031278715	0.038442523
RFESD	0.00262136	0.010435503	-0.848534513	-1.800670878	6.619294609	5.770760096	0.036839088	0.217148709
RIPK4	0.009471246	0.027112938	-0.848074508	-1.800096824	6.21103152	5.362957012	0.145737816	0.278236051
CDK15	3.46587046716897e-05	0.00080148	-0.847333538	-1.799172529	8.956746939	8.1094134	0.039278442	0.06062819
ASAH2	0.001768881	0.007823824	-0.846876563	-1.798602729	7.422100719	6.575224156	0.135447476	0.144324432
DMBX1	0.000341836	0.002634335	-0.846578148	-1.798230735	8.129554322	7.282976174	0.078737005	0.102212613
HIST1H3H	0.000109556	0.001375184	-0.845833218	-1.797302464	13.76758231	12.92174909	0.02275527	0.093733187
LEPROTL1	6.89541964418354e-06	0.000426747	-0.844790877	-1.796004391	11.58761105	10.74282017	0.045659418	0.014787393
OLFM1	0.020502695	0.049800202	-0.8444774	-1.795614187	5.252879879	4.408402479	0.183952163	0.347697263
TOMM20	2.60100583687236e-06	0.000341978	-0.844014243	-1.795037822	12.92063972	12.07662548	0.010043347	0.036184195
DGKI	0.023096434	0.054661674	-0.843667344	-1.794606254	5.851412196	5.007744852	0.258043219	0.315755985
GNRHR	0.016743675	0.042408701	-0.843504906	-1.794404204	3.76180074	2.918295834	0.214214642	0.300918527
DNAJB4	1.32124335747342e-05	0.000541559	-0.843038292	-1.79382393	12.96981872	12.12678043	0.05516233	0.011696346
CMTM4	1.19597910661984e-05	0.000525118	-0.842404842	-1.793036482	10.82808008	9.985675239	0.015630742	0.052684071
SPIN4	3.94244463938832e-05	0.000849235	-0.842214689	-1.792800168	9.645669962	8.803455272	0.050570582	0.05426173
CCDC114	0.032879705	0.07249484	-0.842095531	-1.792652099	5.426222413	4.584126882	0.451714349	0.06015147
AKAP5	0.004011781	0.014094666	-0.839147347	-1.78899251	6.126273261	5.287125914	0.113822492	0.216295879
ACTR3B	0.001776517	0.00785112	-0.838125084	-1.787725317	8.067020712	7.228895628	0.107948576	0.163721985
SIM1	1.01271258706225e-05	0.000484455	-0.838057047	-1.78764101	13.19961362	12.36155657	0.047524221	0.022152554
CDK5R1	0.001346778	0.006459315	-0.837701432	-1.787200423	8.291431395	7.453729963	0.141942876	0.114211438
KIF5C	1.98982420584634e-05	0.000633424	-0.836800801	-1.786085076	10.25380446	9.417003657	0.013656391	0.060518058
HSPA4L	0.000298734	0.002428966	-0.83540344	-1.784355952	9.364452908	8.529049469	0.070592171	0.100724054
RFLNB	9.67047228348689e-05	0.001279668	-0.835291508	-1.784217517	13.13508223	12.29979072	0.039363754	0.083471998
HIST1H3C	3.57525834952719e-05	0.000814858	-0.833843062	-1.782427087	13.43110237	12.59725931	0.068726561	0.020252542
PAFAH1B2	1.22858259342742e-05	0.000531428	-0.83300624	-1.781393506	13.04782931	12.21482307	0.045908369	0.029757579
HIST1H2BM	1.48002474937339e-06	0.000281561	-0.832771832	-1.78110409	11.97785252	11.14508069	0.010109999	0.030542019
TSPAN2	0.008911189	0.025934155	-0.832757266	-1.781086107	6.885942608	6.053185343	0.193772114	0.233043273
NEIL3	4.16437118595896e-05	0.000870494	-0.832058711	-1.780223912	8.904461612	8.072402901	0.042892289	0.060666894
ITPR3	0.000194026	0.001884171	-0.830225223	-1.777962903	8.963341684	8.133116461	0.079637003	0.075124791
CNBP	2.44871365896783e-07	0.000151547	-0.829884838	-1.777543466	12.90264001	12.07275518	0.014571542	0.014330015
ACER2	0.002364291	0.009695265	-0.828997238	-1.77645019	6.5931404	5.764143162	0.088895946	0.1894937
FSTL1	1.5504496927285e-05	0.000572299	-0.828651332	-1.776024313	16.67485431	15.84620298	0	0.057699929
MIR34C	0.032014766	0.070957245	-0.828475609	-1.775808003	2.659093308	1.830617699	0.128398324	0.425487284
PIGB	0.000529445	0.003413181	-0.828296411	-1.775587443	8.581042099	7.752745689	0.026236511	0.138814044
HIST1H3J	0.000532865	0.003417852	-0.82783682	-1.775021894	12.72654071	11.89870389	0.011815851	0.140933697
CARNMT1	0.000362452	0.002734851	-0.827689507	-1.774840657	9.329980559	8.502291051	0.063471316	0.111216372
CDC42BPG	0.019108925	0.046993996	-0.825998928	-1.772762081	5.721426146	4.895427218	0.166463911	0.337728257
AMIGO2	0.000606508	0.003729201	-0.825643486	-1.772325373	9.18879731	8.363153824	0.029674998	0.142799564
MGAT5	2.91143356113407e-06	0.000341978	-0.824987329	-1.771519479	10.8627784	10.03779107	0.022489619	0.030328775
PTGS2	1.42207656037997e-05	0.000543288	-0.82414405	-1.7704843	11.40895153	10.58480747	0.033751676	0.044877512
FRS2	7.45872018375094e-05	0.001139775	-0.823209438	-1.769337709	10.17291843	9.349708987	0.071450154	0.046347079
NUBP1	0.000187411	0.001842166	-0.823107988	-1.769213294	8.861257832	8.038149844	0.090920219	0.05751757
DUSP5	5.1766947806582e-05	0.000957922	-0.822640291	-1.768639839	9.88325504	9.060614748	0.041847573	0.065353448
HIST1H3A	3.83709344737549e-05	0.000840036	-0.821776516	-1.76758123	11.56314351	10.741367	0.047977217	0.053526314
B3GNT2	0.00031266	0.002493072	-0.82169327	-1.76747924	9.473282012	8.651588742	0.042859385	0.114650494
IFIT1	1.82350186009914e-05	0.000615136	-0.821017063	-1.766650997	9.421706473	8.60068941	0.039424634	0.044627929
CLDN23	0.000724231	0.004219798	-0.820324594	-1.765803239	4.754227381	3.933902786	0.053460659	0.141994209
GADD45B	4.22796336601819e-05	0.000876072	-0.82001379	-1.765422867	11.30344712	10.48343333	0.047750232	0.055880373
HIST1H3F	3.21361294335236e-07	0.000155525	-0.819653822	-1.76498243	13.17664627	12.35699244	0.020617641	0.006459187
FAM86B2	0.047430444	0.097571373	-0.818731148	-1.763853998	5.524179135	4.705447987	0.20879076	0.455864937
SLC38A4	0.017940189	0.044776732	-0.818320561	-1.763352082	6.671685214	5.853364653	0.056608934	0.361510873
YPEL1	0.000587461	0.003648681	-0.817926692	-1.762870737	9.688526157	8.870599465	0.062029898	0.129178904
ITPKB	0.000331661	0.00258531	-0.816383289	-1.760985816	8.330477872	7.514094583	0.090941781	0.083499653
ATP6V1E2	0.002296531	0.00950694	-0.815729538	-1.760188013	8.696959163	7.881229625	0.006014036	0.204275638
PKD1L2	0.008395781	0.02479745	-0.81512425	-1.759449675	9.09816764	8.28304339	0.185317085	0.22521697
CAND2	0.001837857	0.008055831	-0.813711189	-1.757727209	7.853462938	7.03975175	0.039930713	0.187920378
FAM234B	0.000377905	0.002802241	-0.813502732	-1.757473252	9.117436103	8.30393337	0.101583648	0.076579008
DDAH1	0.000195356	0.001889018	-0.813250034	-1.757165445	11.57978735	10.76653731	0.026105559	0.104207787
PFN2	5.79465897526458e-06	0.000400484	-0.811469232	-1.754997813	13.57156841	12.76009918	0.021314776	0.038644643
BTBD3	2.36704410840072e-06	0.000341978	-0.811376193	-1.754884636	11.49282105	10.68144486	0.029480054	0.019339566
FABP3	0.019046344	0.046880071	-0.811317422	-1.754813149	6.443554361	5.632236939	0.2140777	0.301118351
GINS3	8.82455157623869e-06	0.000464779	-0.811102004	-1.754551147	9.535166772	8.724064768	0.021695328	0.043961087
AMN1	0.000336721	0.002603643	-0.810969121	-1.754389547	7.851030692	7.04006157	0.110333138	0.054634379
ANKRD1	0.006250797	0.019733485	-0.807643982	-1.750350667	6.413488424	5.605844442	0.178275592	0.197286963
MAN1A1	1.0030733973251e-05	0.000484455	-0.80754928	-1.750235774	12.14894101	11.34139173	0.034567411	0.036682824
MX1	0.003474263	0.012688237	-0.807112825	-1.74970636	8.291788201	7.484675376	0.178698509	0.138444606
CDH3	0.00065166	0.003927291	-0.805993746	-1.748349662	8.512555279	7.706561533	0.088492113	0.114928455
ZHX2	0.000580478	0.003621743	-0.805357073	-1.747578271	7.859907784	7.054550711	0.024972245	0.138428034
MLLT6	0.000684685	0.004054959	-0.805074852	-1.747236442	12.53313149	11.72805664	0.047429999	0.138875736
HPCAL1	0.000161331	0.001679156	-0.803971101	-1.745900209	11.51852547	10.71455437	0.023474179	0.098390332
HIST1H2AL	9.58965853193791e-05	0.001276321	-0.802967497	-1.744686104	12.33360569	11.53063819	0.050032926	0.07303393
CCNB2	1.02397788402457e-07	0.000135073	-0.802681834	-1.744340679	11.65234299	10.84966116	0.015258835	0.004448312
SUMO3	5.38022268926837e-05	0.000975704	-0.802074297	-1.743606271	12.10908649	11.30701219	0.064797193	0.040482643
CHKB-CPT1B	0.027489974	0.062678406	-0.801735497	-1.743196852	5.285085942	4.483350446	0.037001305	0.40776448
ETS2	0.000412398	0.002940732	-0.800137957	-1.741267627	9.71936562	8.919227663	0.070813279	0.106585008
MAP3K9	0.005393505	0.017611385	-0.799810285	-1.740872186	7.3699087	6.570098415	0.147737412	0.205048826
CXADR	0.001363343	0.006517397	-0.799623141	-1.740646377	9.14885328	8.349230139	0.086926509	0.151268054
TYMS	0.000935643	0.005005128	-0.79886174	-1.739727971	9.951937151	9.153075411	0.117643756	0.105370501
ITGA2B	0.009066177	0.026290115	-0.797611097	-1.73822049	6.216470189	5.418859093	0.228505148	0.181350679
PRR13	8.2268551739517e-05	0.001184065	-0.797497901	-1.738084112	11.05146284	10.25396494	0.029426133	0.07929356
FAXC	0.000197577	0.001897887	-0.796919174	-1.737387032	8.178985251	7.382066077	0.063092339	0.084648186
ISOC1	0.006995358	0.021543026	-0.796671744	-1.737089086	8.482250721	7.685578976	0.082554204	0.257807838
RTKN2	2.61972967605148e-05	0.000713615	-0.796264925	-1.736599321	10.08183098	9.285566055	0.037020949	0.051301775
MCM10	2.78042743653146e-06	0.000341978	-0.796234993	-1.736563292	11.18957531	10.39334032	0.032877206	0.014723366
CDC25A	4.28415756480487e-05	0.000884787	-0.795893886	-1.736152752	10.7469502	9.951056315	0.064324868	0.031398564
ARHGAP27	0.000356375	0.002701096	-0.79569189	-1.735909685	5.01479804	4.21910615	0.025630957	0.119860302
NKD1	0.000920396	0.004952688	-0.795420989	-1.735583756	7.496047068	6.700626079	0.070454808	0.139834756
EHD4	1.37211903400827e-05	0.000542649	-0.794843613	-1.734889304	12.61013984	11.81529623	0.050030146	0.019434236
NEU3	2.83195827307749e-08	9.11380811441798e-05	-0.793034368	-1.732714989	11.17240516	10.37937079	0.009842043	0.005725749
CLIC5	0.033262791	0.07317905	-0.792837208	-1.732478211	3.623454907	2.830617699	0.066670803	0.425487284
ZNF750	0.025567574	0.059186857	-0.792837208	-1.732478211	3.290121573	2.497284365	0.36536196	0.151862985
TEC	0.005629482	0.018187198	-0.791628097	-1.731026843	6.654728106	5.863100009	0.121903085	0.221847625
KCNJ14	0.038068032	0.081641038	-0.790418602	-1.729576232	6.764520485	5.974101883	0.125757797	0.43105475
THSD1	0.003517626	0.012794813	-0.79026142	-1.729387804	5.751651593	4.961390173	0.11928031	0.187328371
CXCL16	0.000105925	0.001346037	-0.789806684	-1.728842789	9.926722158	9.136915474	0.017174637	0.087633126
LNX2	7.83568407029522e-05	0.001159448	-0.789266963	-1.728196138	10.39510091	9.605833952	0.018169933	0.080657733
ARRB2	9.25661412630146e-05	0.001252718	-0.78872797	-1.727550602	11.92047956	11.13175159	0.02288929	0.08308794
MRPL24	0.000156577	0.001659918	-0.788401424	-1.727159625	11.1672873	10.37888588	0.077404201	0.060821488
ESPL1	0.000129312	0.001509671	-0.786776313	-1.725215177	11.9075914	11.12081509	0.075220304	0.055663827
ENHO	0.013420895	0.035454871	-0.784676733	-1.722706266	7.011456372	6.226779639	0.122768354	0.29731046
B4GALT1	0.002009865	0.008598492	-0.783774019	-1.721628683	11.31063777	10.52686376	0.093767839	0.164674435
TMED5	4.55558005597969e-05	0.000903516	-0.783341798	-1.721112972	11.45590879	10.67256699	0.043926174	0.056479708
DNMT3B	4.88726115446439e-06	0.000379908	-0.783177154	-1.720916566	10.38783603	9.604658881	0.028047308	0.029649389
SNAPC1	9.27305745175876e-05	0.001253183	-0.783170057	-1.720908101	10.88191166	10.09874161	0.031049708	0.079785454
DCK	0.000646419	0.003903015	-0.782704088	-1.720352362	10.43579521	9.653091124	0.049807235	0.131443982
EIF4G2	2.0177859675895e-05	0.000633424	-0.782411849	-1.720003915	14.60634238	13.82393053	0.033226077	0.047797404
DDIT3	0.000380424	0.002815736	-0.781747376	-1.719211903	10.94252913	10.16078175	0.11608316	0.038994513
CMIP	0.000167604	0.001713419	-0.781597011	-1.719032727	11.32482456	10.54322755	0.06076654	0.078530976
KIF15	1.64313709610701e-05	0.00058423	-0.781565614	-1.718995317	11.19767247	10.41610686	0.039689496	0.03839461
MESP1	0.003279503	0.012194063	-0.781221755	-1.718585651	8.124050028	7.342828273	0.08862358	0.196329569
HES7	0.005365829	0.01754323	-0.78090629	-1.7182099	8.474244071	7.693337781	0.02441894	0.245189793
SLC9A7	3.27976816963554e-05	0.000780494	-0.78075628	-1.718031252	10.86218389	10.0814276	0.055694679	0.03474589
SESN2	0.001032507	0.005369773	-0.780386953	-1.717591495	10.69974776	9.919360811	0.119943266	0.103308406
NEMP1	1.02107353417646e-05	0.000484455	-0.780351228	-1.717548964	12.29708807	11.51673685	0.022322975	0.043534539
MARCH4	0.000592011	0.003667037	-0.779697698	-1.716771103	8.154882608	7.37518491	0.083649157	0.108340209
DENND1B	0.000789937	0.004470958	-0.779426921	-1.716448916	10.36884922	9.589422301	0.00952058	0.14714047
IFI44	0.005782957	0.018601691	-0.779049611	-1.716000069	5.693994223	4.914944612	0.167302665	0.187088139
SCLY	0.000369604	0.002766816	-0.77891153	-1.715835838	8.532647817	7.753736286	0.011917055	0.120525108
KLHL23	9.27562298449869e-05	0.001253183	-0.77879645	-1.715698976	10.21653024	9.437733789	0.051613773	0.067714102
PDIA2	0.0225576	0.053694429	-0.778761129	-1.715656972	6.695174776	5.916413646	0.05219881	0.369984794
NRGN	7.15334194113067e-05	0.00111921	-0.778261519	-1.715062937	8.157898758	7.379637239	0.035418396	0.071362616
MIS18A	0.002509911	0.01013475	-0.777893286	-1.714625241	9.759655235	8.981761949	0.031689575	0.197043348
RNF4	1.11012291352919e-05	0.000503699	-0.777315294	-1.713938442	11.94014225	11.16282696	0.027202443	0.041675776
MRPS18A	0.000225802	0.002060908	-0.776383326	-1.71283161	9.57861809	8.802234764	0.054896732	0.091164102
LY6G6C	0.026418232	0.060615395	-0.775348068	-1.711602947	3.34676324	2.571415173	0.306292814	0.242996808
PSMC3IP	0.001098186	0.005602701	-0.773936267	-1.709928815	8.957973265	8.184036998	0.020396797	0.158235343
SH3RF1	0.000171198	0.001732542	-0.773829404	-1.709802162	9.085068625	8.311239222	0.052063154	0.084018029
PDCD1LG2	0.012441419	0.033466212	-0.772580099	-1.708322197	5.561217532	4.788637433	0.124786323	0.283461365
SPAG5	0.00022213	0.002042077	-0.771346059	-1.706861571	12.84757737	12.07623131	0.09258839	0.050123042
DYNLT1	3.50021963702279e-06	0.000348006	-0.771085072	-1.706552824	10.78171854	10.01063346	0.02854177	0.023478136
RASGRP3	0.002062861	0.008753558	-0.768469786	-1.703462025	6.82753176	6.059061974	0.070118847	0.173454291
RGMB	0.001115915	0.005659057	-0.768435517	-1.703421562	10.78947371	10.02103819	0.115701842	0.109170817
MRPL35	3.49990007540337e-06	0.000348006	-0.767644492	-1.702487838	10.66116216	9.893517669	0.009787976	0.035465862
FUBP3	3.64120140088221e-05	0.000820707	-0.766670513	-1.701338857	12.17376182	11.40709131	0.023094903	0.062020366
PLEKHH1	0.022587745	0.053747745	-0.766001795	-1.700550436	7.165072426	6.399070631	0.257793135	0.262166464
FDFT1	1.02966596013883e-05	0.000484455	-0.764436417	-1.698706276	12.98267907	12.21824266	0.036809193	0.030849727
PXN	0.000149242	0.00162041	-0.763552874	-1.697666264	12.24747192	11.48391904	0.026261556	0.090447063
HIST1H2AE	8.39652638912684e-06	0.000456532	-0.762386356	-1.696294138	13.19331904	12.43093269	0.002044463	0.045461297
ZNF462	0.000113652	0.001400209	-0.761454018	-1.695198267	12.39158103	11.63012701	0.071522894	0.050658105
SCX	0.04881032	0.099848317	-0.760631144	-1.694231648	5.453181227	4.692550083	0.164742765	0.440730718
DGKH	0.001051676	0.005430849	-0.760506782	-1.694085609	10.94371132	10.18320453	0.034019435	0.15123224
MAN2A1	7.92304861231708e-07	0.0002601	-0.760226805	-1.693756878	12.9129851	12.15275829	0.019851939	0.015385678
ENPP1	2.91162297382312e-06	0.000341978	-0.760195862	-1.693720551	9.836917276	9.076721414	0.028328475	0.020199559
TUBE1	0.00054173	0.003456375	-0.759578745	-1.692996212	9.659563433	8.899984688	0.066534164	0.112056603
BCL7B	0.000475471	0.003190743	-0.758683695	-1.6919462	10.39537672	9.636693023	0.091547933	0.086370825
IMPA1	3.05390301167208e-05	0.0007643	-0.757219831	-1.690230298	10.64152406	9.884304229	0.047884503	0.040214758
KIF13B	2.84476834544014e-05	0.000741899	-0.757034289	-1.690012935	10.69075359	9.933719303	0.041945658	0.044850979
GAS2L3	6.07855460309177e-05	0.001040676	-0.756722598	-1.689647851	11.70221089	10.94548829	0.02143098	0.07118415
ADRB2	0.000367568	0.002757358	-0.75633535	-1.689194377	9.895007483	9.138672133	0.099887034	0.061755593
PRPS1	4.78516758779529e-05	0.000925458	-0.756235004	-1.68907689	10.47432055	9.718085549	0.04169217	0.056150951
INPP5F	1.32544273719957e-05	0.000541559	-0.755926634	-1.688715895	10.56177004	9.805843409	0.025831381	0.043512514
ENOPH1	0.000351153	0.002681726	-0.755745786	-1.688504221	11.69405565	10.93830987	0.061678419	0.098215927
CSE1L	3.04741702313807e-05	0.0007643	-0.754493044	-1.687038671	14.49978021	13.74528717	0.058445038	0.021495662
HIST1H2BL	7.17484229289505e-06	0.000430643	-0.754481884	-1.68702562	11.99909176	11.24460988	0.019285763	0.038760049
TBC1D13	4.03827828053303e-05	0.00086119	-0.754143047	-1.686629447	11.17992422	10.42578117	0.02889329	0.060250895
MLKL	0.002355753	0.009679882	-0.754115668	-1.686597438	8.063266007	7.309150339	0.142215998	0.126323872
KIFC3	0.000683499	0.004050896	-0.753992851	-1.686453864	12.90017399	12.14618114	0.03686748	0.132339219
PSMA3	1.74940666065628e-08	7.78236121472285e-05	-0.753491026	-1.685867352	11.53947452	10.78598349	0.005674201	0.007732413
SETDB2	2.401670236501e-05	0.0006852	-0.753097054	-1.685407037	9.605285151	8.852188096	0.028952925	0.050879131
NUDT17	0.003994522	0.014052439	-0.752220799	-1.684383676	8.073186958	7.320966159	0.175933252	0.130147326
C5orf34	0.000425153	0.00299001	-0.751573116	-1.683627659	9.070472046	8.31889893	0.089857589	0.081247545
HMX2	0.005403275	0.017635718	-0.751129064	-1.683109529	6.107808085	5.356679021	0.055863165	0.230800078
HOXA11	0.030929124	0.069112698	-0.750210574	-1.682038321	6.55831522	5.808104646	0.077459063	0.390345426
RC3H2	3.36441399583719e-06	0.000348006	-0.749132178	-1.680781489	12.80978645	12.06065427	0.032916043	0.013431463
BNIP2	3.29896933453868e-06	0.000348006	-0.749107845	-1.68075314	11.73456646	10.98545861	0.024857302	0.025169822
SHISA2	1.92699545989531e-05	0.000625147	-0.748887364	-1.680496297	14.03730395	13.28841659	0.036098023	0.04159645
SGK1	0.000118557	0.00144086	-0.747772704	-1.679198409	12.3043904	11.55661769	0.043476526	0.075356092
GAD1	0.000190671	0.001866235	-0.746058682	-1.677204589	6.69070127	5.944642588	0.04453512	0.087233949
ZDHHC21	5.10704170704685e-05	0.000954441	-0.745706919	-1.676795696	9.674555464	8.928848545	0.031292592	0.06273432
SLC25A12	0.000217023	0.002009277	-0.745343978	-1.676373916	9.770459186	9.025115207	0.045718407	0.090210307
TUBA4A	0.001107019	0.005626354	-0.745262665	-1.676279435	9.83468361	9.089420945	0.036791779	0.149495207
WWP2	0.000263138	0.002245044	-0.745033623	-1.676013329	12.05954287	11.31450925	0.06697382	0.082406419
SGPP1	0.001180204	0.005883102	-0.744853404	-1.675803978	10.11273749	9.367884089	0.049859897	0.148317255
DENND2C	0.004467834	0.015250726	-0.744240043	-1.675091662	6.308740233	5.56450019	0.069777718	0.212077626
MIER3	2.62283243873156e-05	0.000713615	-0.744088236	-1.674915411	10.49650958	9.752421339	0.007011839	0.058719623
C3orf52	0.000344193	0.002646356	-0.743513194	-1.674247941	7.791509151	7.047995958	0.112811408	0.01262055
NPTN	0.000223293	0.002046238	-0.74277914	-1.673396288	11.21525286	10.47247372	0.045764141	0.090620836
NGFR	0.019264029	0.04725987	-0.742058122	-1.672560181	7.489530079	6.747471957	0.100192097	0.323958859
PFKFB3	9.61892693004708e-06	0.000478165	-0.742010646	-1.672505141	11.7347278	10.99271715	0.033857992	0.030884618
CAPZB	2.54981036985364e-05	0.000711105	-0.741588847	-1.672016225	11.93504981	11.19346096	0.022326587	0.054094321
KIF23	0.000378102	0.002802413	-0.741403292	-1.671801189	12.07155995	11.33015666	0.023346459	0.113580823
SBDS	3.31283774154661e-05	0.000782822	-0.740513858	-1.670770827	10.4455342	9.705020338	0.061159307	0.012473748
LIN9	0.000409084	0.002929496	-0.74040074	-1.670639832	9.774899849	9.034499108	0.081469344	0.085591024
LINC00460	0.007075504	0.02171918	-0.740037815	-1.670219617	7.619071368	6.879033553	0.113520347	0.225281613
TUFT1	0.000498672	0.003296686	-0.739865158	-1.670019743	10.87624497	10.13637981	0.095075057	0.080000566
RRM2	2.58161693470376e-05	0.000713615	-0.739471146	-1.669563708	12.23114239	11.49167125	0.057983987	0.00801982
ADAT2	0.002725316	0.010703989	-0.739159563	-1.669203167	8.899202724	8.160043161	0.053424926	0.186370557
TRIM6	0.000133452	0.001534434	-0.738839137	-1.668832474	9.172033694	8.433194557	0.041271502	0.078378866
HSP90AA1	2.97665913404985e-05	0.000756673	-0.737648039	-1.667455245	14.80616756	14.06851952	0.032815262	0.050854809
PKN3	4.17215919066534e-05	0.000870494	-0.736648732	-1.666300653	11.62294489	10.88629616	0.037526805	0.054061485
KIF22	3.80591733542882e-05	0.000838749	-0.735547422	-1.665029135	13.08624146	12.35069404	0.038261443	0.051560791
FRY	0.000294943	0.002412776	-0.734757679	-1.664117934	9.113888058	8.379130379	0.102721121	0.032787668
ITFG2	0.007727396	0.023271855	-0.734231263	-1.663510835	9.36803993	8.633808667	0.091757169	0.239629949
FKBP4	5.71744230523538e-05	0.001009872	-0.732517061	-1.661535434	12.56387181	11.83135475	0.068225783	0.019131486
FAM111B	0.000514783	0.00335495	-0.732305348	-1.661291626	10.03534277	9.303037425	0.075026839	0.098724382
WDHD1	3.85287838272685e-06	0.000360446	-0.732134509	-1.661094912	11.52260045	10.79046594	0.025038524	0.025790086
PRRC2A	0.000130341	0.001516105	-0.731942573	-1.660873935	14.24599247	13.5140499	0.063410237	0.059901858
USP24	4.64932417861953e-05	0.000917942	-0.730853198	-1.659620287	12.38295329	11.6521001	0.036058853	0.056587856
MARCH3	0.000251673	0.002189008	-0.729503578	-1.658068463	9.840188803	9.110685225	0.069339844	0.075892724
ERBB3	0.00223236	0.009303525	-0.728279393	-1.656662122	8.059494977	7.331215584	0.145354966	0.107989056
SULT2B1	0.002335759	0.009617373	-0.728182202	-1.656550519	6.426428037	5.698245835	0.154786885	0.098106245
RRP7BP	0.026516123	0.060762025	-0.727886901	-1.65621148	8.644959007	7.917072106	0.207714564	0.303138827
HIST1H2AI	9.61669234882038e-05	0.001277469	-0.727728914	-1.656030121	12.94201943	12.21429052	0.049078407	0.063544055
NCAPG	9.98096196116259e-07	0.000263273	-0.725329855	-1.653278595	12.54990982	11.82457996	0.012341396	0.022187722
CENPK	4.47318063360711e-05	0.000899184	-0.725242718	-1.653178743	11.14745607	10.42221335	0.058950808	0.029543083
KCTD8	0.004022265	0.014115811	-0.721307063	-1.648675036	8.445624118	7.724317055	0.018672615	0.209412545
CD37	0.023486861	0.055422654	-0.720004857	-1.64718758	7.841022347	7.121017489	0.034885298	0.348098955
MCTS1	3.65144050960238e-05	0.000820951	-0.719973554	-1.647151841	9.845900782	9.125927228	0.021998819	0.058173229
ROCK2	0.000203132	0.001923834	-0.719952126	-1.647127375	12.31039317	11.59044105	0.050768402	0.081541588
PDLIM1	6.20334925675716e-05	0.00104822	-0.719638783	-1.64676967	9.727129927	9.007491144	0.031120494	0.063884242
FAH	0.000302873	0.002442875	-0.719429117	-1.646530363	10.04707351	9.327644396	0.01477916	0.105264609
DPF1	8.95183615896909e-05	0.001239621	-0.718420821	-1.64538001	8.726590689	8.008169868	0.029110106	0.072189595
PRKCE	4.3069986786736e-05	0.00088593	-0.718198781	-1.645126795	10.51736058	9.799161801	0.03647293	0.053413422
FAM72B	0.004330373	0.014896319	-0.717786441	-1.644656664	7.502623049	6.784836608	0.150998226	0.15091854
NEK6	3.14672608796258e-05	0.000771845	-0.717130688	-1.643909283	12.89605907	12.17892839	0.05791917	0.014344386
CEP152	0.003989875	0.014040927	-0.716865161	-1.64360675	10.58836647	9.871501306	0.148546354	0.146291019
PPP2R2A	6.01160473394144e-05	0.001036785	-0.716538272	-1.643234381	10.23789886	9.52136059	0.062342552	0.032262364
ALDH1A3	0.001837153	0.00805494	-0.71648849	-1.64317768	8.877689306	8.161200816	0.111729462	0.126989871
PBK	4.09237046618413e-05	0.0008615	-0.716317299	-1.642982711	12.82565965	12.10934235	0.049061811	0.04060032
HIST1H2AH	8.06308738736828e-06	0.000452067	-0.715133028	-1.641634583	13.24194576	12.52681273	0.032023152	0.027567753
PITX1	0.001364025	0.006518721	-0.714525388	-1.640943298	10.64296289	9.928437503	0.062088882	0.143023528
TNFRSF12A	7.00270969806271e-05	0.001114546	-0.714402369	-1.640803381	12.38831228	11.67390991	0.016638701	0.070810379
PCYT1B	0.000259267	0.00222737	-0.714067991	-1.64042313	9.634766825	8.920698834	0.073308621	0.070043598
RCAN1	1.68527388094402e-05	0.0005908	-0.713526933	-1.639808033	12.18793245	11.47440552	0.044074917	0.02513066
RACGAP1	3.8947236313422e-05	0.000845749	-0.713188769	-1.639423712	12.41759582	11.70440705	0.033286714	0.053037483
RGS3	7.61829196970181e-05	0.001144324	-0.712903979	-1.639100119	13.39273646	12.67983248	0.056638382	0.047857093
HRNR	0.010270056	0.028850468	-0.711736897	-1.637774689	6.530756959	5.819020063	0.117665935	0.242813896
CELF1	0.000306008	0.002458274	-0.71154024	-1.637551456	13.36531453	12.65377429	0.079989024	0.068649916
ASAH2B	0.000100829	0.001310029	-0.710996224	-1.636934079	8.321866863	7.61087064	0.016291254	0.077701529
CHEK2	0.000239032	0.002127357	-0.710834342	-1.636750412	10.84839013	10.13755579	0.081794893	0.055521597
SRSF8	0.000888965	0.004845643	-0.710450418	-1.636314905	9.012180461	8.301730043	0.063007215	0.123443551
PABPC1L	0.032358691	0.071591323	-0.709673002	-1.635433391	10.19964632	9.489973314	0.233628398	0.302275967
TMEM136	0.00151459	0.007015335	-0.709383731	-1.635105507	9.91715117	9.20776744	0.03085891	0.156106346
PIF1	0.0159322	0.040679948	-0.708753234	-1.634391078	10.47010615	9.761352918	0.137258504	0.273223867
HIST1H2BJ	3.20827116405093e-06	0.000348006	-0.70842887	-1.634023657	12.86261568	12.15418681	0.025557876	0.021223807
PA2G4P4	0.002490438	0.010081419	-0.70800206	-1.633540314	8.029702801	7.321700742	0.178518672	0.031435443
TTC9	8.56667865802669e-05	0.001208882	-0.707882325	-1.633404746	8.228159943	7.520277618	0.053318236	0.053943397
KTN1-AS1	0.000297981	0.002426526	-0.707492613	-1.632963578	7.181963082	6.474470469	0.07345927	0.073757941
FAM86B1	0.00335273	0.012379251	-0.707315287	-1.632762877	7.212205847	6.50489056	0.046319137	0.190651732
RASSF2	8.6339827054839e-05	0.001212293	-0.706712857	-1.632081222	10.09590956	9.389196704	0.039781734	0.064605826
ZBTB10	5.92376487150713e-06	0.000401447	-0.705854089	-1.631110011	11.69499422	10.98914013	0.019636475	0.033234123
CDCA3	6.10376374989564e-05	0.001041523	-0.705211669	-1.630383853	11.30227802	10.59706635	0.056874434	0.039686776
OTX1	0.021225081	0.051127661	-0.70448029	-1.629557534	6.735213514	6.030733224	0.286948906	0.166343027
GGCT	0.000647264	0.003906651	-0.704339637	-1.629398671	9.961832927	9.25749329	0.114300057	0.054279465
PHTF1	0.000163894	0.001693785	-0.703722891	-1.62870226	11.01084948	10.30712659	0.051432217	0.072505362
MRPS9	4.98600414816886e-05	0.000943613	-0.703436273	-1.62837872	10.25072986	9.547293584	0.057128608	0.032513044
TCOF1	0.000138951	0.001560133	-0.70314422	-1.628049112	12.70505969	12.00191547	0.065997417	0.053836576
SPTBN2	0.000118388	0.00144086	-0.702518968	-1.627343681	12.63400322	11.93148426	0.05907762	0.056439251
TP53BP2	2.16332789903758e-05	0.000661789	-0.702058591	-1.626824463	12.33824359	11.636185	0.030479006	0.04355025
SYT16	6.01800321901677e-05	0.001036785	-0.701898419	-1.626643859	9.431420853	8.729522434	0.04286427	0.053789947
SLC35B4	6.66425535705595e-06	0.000422952	-0.701788025	-1.626519394	10.72681848	10.02503045	0.033031028	0.021716347
GSDMC	0.015392517	0.039667039	-0.70047588	-1.625040732	10.25326128	9.5527854	0.09611536	0.283222691
SEH1L	3.69188350410475e-06	0.000355073	-0.699962354	-1.624462403	11.66939868	10.96943632	0.018229894	0.028699575
HSP90AA4P	0.002554441	0.010250664	-0.699775713	-1.62425226	5.918695721	5.218920008	0.13308156	0.121766439
GAL3ST4	0.018726833	0.046259361	-0.699217415	-1.623623825	6.066036423	5.366819008	0.299570714	0.102963054
DNAJB7	0.041633669	0.087755747	-0.698953846	-1.623327229	4.057892379	3.358938532	0.351286434	0.209979429
DENND4B	0.007085422	0.021745476	-0.698401732	-1.622706106	11.37050365	10.67210191	0.138367798	0.193851297
PNP	6.24021229640598e-08	0.000135073	-0.697932538	-1.622178454	10.76982257	10.07189003	0.008128549	0.00911081
DHCR24	3.88145867882635e-05	0.000845297	-0.697834152	-1.622067832	12.25061746	11.55278331	0.027512598	0.054686083
MYH9	1.52233194631854e-06	0.000281561	-0.6976815	-1.62189621	16.32886773	15.63118623	0	0.027143898
ILF3	0.000533147	0.003417878	-0.69767112	-1.62188454	14.75824844	14.06057732	0.036329669	0.113535995
GPAT3	0.000231403	0.002090525	-0.697028138	-1.621161859	8.587181986	7.890153847	0.081073851	0.051669802
CDCA5	2.09990209343055e-06	0.00033127	-0.696812114	-1.620919129	12.40268354	11.70587143	0.025523256	0.014560439
CETN3	0.00014058	0.001569639	-0.696600543	-1.620681439	10.59895924	9.902358702	0.052727232	0.066194999
PBXIP1	0.000110645	0.001385982	-0.696081054	-1.620097966	12.5196915	11.82361044	0.071303417	0.035334011
MOCOS	5.1590874652287e-05	0.000957496	-0.695661956	-1.619627401	8.176188968	7.480527012	0.041484574	0.050776628
PIGA	9.15228746882568e-05	0.001250165	-0.695639182	-1.619601835	10.10235637	9.406717189	0.015692757	0.074151148
THRB	0.00230544	0.009526667	-0.695166685	-1.619071485	8.696783753	8.001617068	0.145326111	0.096305461
ATAD2	9.74247021075444e-06	0.000480878	-0.694185979	-1.617971257	13.39960081	12.70541483	0.030175266	0.030651068
IGSF9	0.031398074	0.069968321	-0.693605843	-1.61732077	5.329236041	4.635630199	0.140830501	0.341863699
MIPOL1	0.000105009	0.001339964	-0.693408755	-1.617099841	9.410944687	8.717535932	0.074249083	0.02463251
ULK2	4.46301752801648e-05	0.000899184	-0.693108707	-1.616763556	11.23885735	10.54574864	0.056437066	0.027955833
AURKB	9.93938634155685e-06	0.000484455	-0.692691052	-1.616295576	12.64221949	11.94952844	0.023992768	0.035847246
PLCXD2	0.001624406	0.007362554	-0.692571941	-1.616162138	7.097067394	6.404495453	0.064895148	0.144337221
VPS37A	5.66555925905805e-06	0.000394652	-0.691850004	-1.615353599	12.17182726	11.47997726	0.028232504	0.024552677
MZT1	0.018661268	0.046139898	-0.691528796	-1.614993989	11.08138431	10.38985552	0.037356671	0.31071527
ISG20	0.049019069	0.100224375	-0.691451772	-1.61490777	6.64475943	5.953307658	0.129587252	0.408289857
PNPO	0.000277937	0.002331745	-0.690680511	-1.614044674	9.861051857	9.170371346	0.068305208	0.072804071
HIST2H2BA	0.025609593	0.059232997	-0.690129776	-1.613428646	2.992426641	2.302296865	0.181403645	0.292974949
YDJC	0.003058292	0.011628304	-0.689521386	-1.612748401	10.83804261	10.14852123	0.070894006	0.172568718
SPRED1	0.001153473	0.005794733	-0.68839579	-1.611490618	9.907830584	9.219434795	0.067652565	0.126832723
PSG4	0.044333538	0.092119183	-0.688089324	-1.611148333	8.171434063	7.483344739	0.259772295	0.319343225
DNAJC24	0.000321057	0.002534861	-0.687894633	-1.610930924	9.088045317	8.400150684	0.036074248	0.096654375
FAM57B	0.018626236	0.046093287	-0.687557444	-1.610554459	5.491129556	4.803572111	0.056174565	0.305861592
MTMR1	0.00019038	0.001864522	-0.686451941	-1.609320802	10.13386882	9.447416883	0.023646056	0.086925402
HIST1H4J	0.000748486	0.004307541	-0.686120313	-1.608950914	8.466761213	7.7806409	0.060246355	0.112926576
HIST1H2BO	2.36361157107994e-05	0.000684152	-0.685837971	-1.608636066	13.34399245	12.65815448	0.043876747	0.029903849
KIF2C	7.19923150703358e-06	0.000430643	-0.68440223	-1.60703598	13.17295019	12.48854796	0.036718829	0.014022316
SLC16A12	0.045306662	0.093765851	-0.684200013	-1.606810744	5.469752776	4.785552764	0.049462926	0.40943016
MFSD4A	0.007856811	0.023590959	-0.68398122	-1.60656708	5.688247588	5.004266368	0.112037292	0.212429053
TSC22D3	0.00436817	0.014992054	-0.682845471	-1.605302822	8.386937668	7.704092197	0.129739775	0.156883121
C1orf43	1.646619650087e-07	0.000143021	-0.681733201	-1.604065664	13.27752963	12.59579643	0.014479529	0.004631322
GRID2IP	0.020387568	0.049592798	-0.6815415	-1.603852534	5.399181025	4.717639525	0.139338051	0.284638245
SLC43A3	0.004510949	0.015381581	-0.680074472	-1.60222246	7.893811843	7.213737372	0.066189283	0.193547123
SLC25A44	0.00116095	0.005815604	-0.679177325	-1.60122642	10.47236431	9.793186981	0.05370712	0.131519855
TLR6	0.003858844	0.01368477	-0.678273913	-1.600224049	7.246153918	6.567880006	0.087925257	0.174583166
MARK1	0.001191279	0.005918143	-0.678076488	-1.600005082	9.260612294	8.582535807	0.098682628	0.103209175
CARM1	4.70803369444955e-06	0.000375886	-0.67795159	-1.599866572	12.61364172	11.93569013	0.01755108	0.030281837
KIF20B	5.5230699533307e-05	0.000991872	-0.677644055	-1.599525569	12.22553805	11.547894	0.040035417	0.051180828
ITGA6	1.38287243357713e-05	0.000542649	-0.677405174	-1.599260742	13.45691662	12.77951145	0.030038272	0.034616001
CAPN5	0.000338356	0.002613773	-0.677205418	-1.599039323	10.68858723	10.01138182	0.032689448	0.097610889
PDRG1	0.000492255	0.003272999	-0.674587369	-1.596140189	10.33185691	9.657269546	0.027845369	0.109427383
IFITM1	0.000324299	0.002554232	-0.674156799	-1.595663894	9.603393706	8.929236908	0.060919707	0.081019222
NEMF	6.47425771992464e-05	0.001072771	-0.673866671	-1.595343037	11.19839355	10.52452687	0.014943861	0.06558304
CXCL2	0.002386138	0.009772297	-0.673552846	-1.594996045	8.400851091	7.727298244	0.0795128	0.150802738
DDX6	5.58223287536696e-06	0.000394652	-0.673404973	-1.594832569	13.23230462	12.55889965	0.016925506	0.032093076
CTC1	0.00479012	0.016074623	-0.672965439	-1.594346759	10.31756829	9.64460285	0.111769514	0.172787413
VNN1	0.020239164	0.049313808	-0.672750568	-1.594109319	6.495794908	5.82304434	0.231667009	0.209167125
ZNF483	0.008563348	0.025186042	-0.672662761	-1.594012299	7.633217316	6.960554554	0.065175429	0.233104713
WDFY3	0.000248802	0.002180334	-0.67167564	-1.592922017	11.56285301	10.89117737	0.028259426	0.090043088
CYB5RL	0.000148847	0.001617612	-0.671264246	-1.592467849	9.862977214	9.191712968	0.027693242	0.077971255
DDX11	0.007591243	0.022967514	-0.67109575	-1.592281872	10.35863853	9.687542777	0.120414394	0.19988731
ORC1	0.000171947	0.001739027	-0.670699652	-1.591844764	10.65557764	9.984877991	0.033015935	0.079154083
POLE2	0.00067757	0.004031159	-0.670217149	-1.591312468	9.070712953	8.400495805	0.084087257	0.088170917
AKNA	0.000566865	0.003564448	-0.670185712	-1.591277793	10.15024504	9.48005933	0.094545451	0.06779168
NOP56	0.003097092	0.011724071	-0.670183492	-1.591275344	13.41659306	12.74640957	0.068598641	0.168522925
HIST1H4C	0.00023967	0.0021295	-0.669985675	-1.59105717	12.45323929	11.78325362	0.082698748	0.043067769
MEMO1	0.024454249	0.057127369	-0.669705383	-1.590748083	7.192294292	6.522588909	0.133475854	0.301312713
CIT	4.17638238887501e-05	0.000870494	-0.669133947	-1.59011813	12.43876959	11.76963564	0.051995258	0.029525177
OSBPL9	2.93976521442602e-05	0.000749663	-0.669032968	-1.590006836	11.50643352	10.83740055	0.029756044	0.045923732
PET117	0.000175017	0.001759025	-0.668837084	-1.589790964	7.719941923	7.051104839	0.070463985	0.04914938
XRCC3	0.001311953	0.006347154	-0.668355724	-1.589260615	9.555010282	8.886654558	0.108948851	0.094708197
ACTG1	0.001119247	0.005665241	-0.667323545	-1.588123982	17.25159185	16.58426831	0.127458921	0.053553317
RIBC2	0.000737928	0.004275138	-0.666963366	-1.587727545	8.29368962	7.626726254	0.063640613	0.106377319
GMNN	0.00031942	0.002528177	-0.666811143	-1.587560028	10.11222989	9.445418747	0.052774494	0.084791983
FAM84B	0.001465786	0.006862367	-0.666412377	-1.587121281	7.922307913	7.255895535	0.047606863	0.140347668
MND1	2.61079699030078e-05	0.000713615	-0.666185877	-1.586872126	8.784558353	8.118372476	0.018185563	0.049659068
TNRC6C	0.00096306	0.005107644	-0.665113727	-1.585693268	9.033290677	8.36817695	0.023895879	0.13031341
VTA1	0.000698256	0.004109594	-0.665046496	-1.585619374	11.27652698	10.61148048	0.086812847	0.085497314
GPR137B	0.002424592	0.009887003	-0.664974045	-1.585539748	8.568612055	7.90363801	0.073087733	0.152413251
MB21D2	0.000537811	0.003439557	-0.664202741	-1.584692301	10.23012963	9.565926889	0.035514099	0.108057291
IRF3	1.50538999436992e-05	0.000563331	-0.664054837	-1.584529848	12.20026313	11.5362083	0.023192397	0.03960662
PLK2	8.46054026759678e-05	0.001203235	-0.663525991	-1.583949117	15.06985477	14.40632877	0.038237483	0.059669608
NCALD	0.000519622	0.003376168	-0.663492761	-1.583912634	8.541071465	7.877578703	0.091710231	0.065360614
TSPAN9	0.000294028	0.002412648	-0.663373864	-1.583782104	10.5570683	9.893694437	0.018187556	0.095558452
ADCY6	0.000684689	0.004054959	-0.663327668	-1.583731391	11.07629526	10.41296759	0.035809887	0.115489337
ARTN	0.002278422	0.009456044	-0.662892972	-1.583254272	8.430099861	7.767206889	0.11748097	0.116886211
CXCL5	0.0011956	0.005932286	-0.661688618	-1.581933132	11.48607776	10.82438914	0.057451478	0.127094247
TRDMT1	0.002031709	0.008671679	-0.661687312	-1.581931699	7.879347513	7.217660201	0.07409235	0.14230997
CCNH	4.07795117090591e-05	0.0008615	-0.660364725	-1.580482132	11.12895321	10.46858848	0.05732665	0.012416203
APLN	0.000269091	0.002277723	-0.660085517	-1.580176287	11.39678166	10.73669614	0.073264311	0.059880346
COTL1	0.000139252	0.001561463	-0.659995151	-1.580077313	13.12074785	12.4607527	0.032658952	0.073016918
KIAA1147	2.70785036907437e-05	0.000724384	-0.659945436	-1.580022865	9.78781189	9.127866454	0.019821081	0.049016524
RPL39L	0.000456675	0.003113708	-0.659304108	-1.579320646	10.45554183	9.796237727	0.088981783	0.06163632
SAMD8	3.92315319287371e-05	0.000848487	-0.658941234	-1.578923457	12.26132572	11.60238449	0.057770998	0.004689362
BMP4	0.017043938	0.043023788	-0.658107158	-1.578010886	5.978944481	5.320837323	0.159871699	0.241642487
RBM12B	0.00117328	0.005855847	-0.65807829	-1.577979311	11.08912392	10.43104563	0.072457175	0.117484707
CCT5	3.81560869172584e-06	0.000359047	-0.657582371	-1.577436982	15.47894616	14.82136379	0.007507227	0.031319194
TRAF1	0.003456254	0.012636806	-0.657217942	-1.577038567	8.500760224	7.843542282	0.087265927	0.161775761
PAQR5	0.000294855	0.002412776	-0.657086275	-1.576894646	8.511291928	7.854205653	0.044535414	0.085519852
ST6GALNAC5	0.001022691	0.005337697	-0.656946912	-1.576742326	9.153315366	8.496368454	0.053345895	0.121754672
ALPK2	0.000799806	0.004506192	-0.656926101	-1.576719582	12.13359214	11.47666604	0.028887453	0.121282996
LRRC19	0.03585879	0.077836744	-0.656797846	-1.576579418	4.366558852	3.709761006	0.108079252	0.349412087
MRPS24	0.036262878	0.078512644	-0.656722675	-1.576497273	6.384704499	5.727981824	0.243764862	0.274441606
RGMA	0.00023787	0.002121708	-0.656349918	-1.576089998	7.336574919	6.680225002	0.036333377	0.083614952
ERBIN	2.66005760389457e-05	0.00071923	-0.656149212	-1.57587075	14.1574357	13.50128648	0.03787104	0.036118446
KPNA5	0.000155484	0.001654694	-0.65563639	-1.575310688	9.115178335	8.459541945	0.035913612	0.073403557
PASK	0.000127298	0.001500534	-0.655272291	-1.574913171	10.40099226	9.745719968	0.051038305	0.058488137
RASA1	0.000181445	0.001800024	-0.654869136	-1.57447313	12.33867654	11.6838074	0.02574769	0.080894999
PXYLP1	0.00641994	0.020139827	-0.654326898	-1.573881474	9.135657373	8.481330476	0.156945336	0.149916902
TOP2A	2.6243484904205e-05	0.000713615	-0.65411927	-1.573654982	14.59245519	13.93833592	0.022670743	0.046791196
COX6B2	0.005124733	0.016939623	-0.653569258	-1.573055157	6.783027497	6.12945824	0.108819426	0.172097349
DLGAP5	3.13174137611372e-05	0.000771845	-0.652549439	-1.571943582	12.31501787	11.66246843	0.012720041	0.052717385
RNF19B	0.001281937	0.006228343	-0.652250624	-1.57161803	10.28454037	9.63228975	0.093981585	0.103801602
FILIP1L	0.025683126	0.059325823	-0.652031531	-1.571379377	3.523601479	2.871569948	0.306292814	0.111223688
ACTL8	0.039791344	0.084503435	-0.651715255	-1.571034927	4.246593537	3.594878282	0.076010326	0.368020336
PKP4	5.02762105126595e-05	0.000946192	-0.651660847	-1.57097568	11.1608563	10.50919546	0.034616828	0.050253391
ARL17A	0.047907436	0.098351436	-0.651263857	-1.57054345	4.868878848	4.217614991	0.154247903	0.369322416
HIST2H3D	0.008367422	0.024745486	-0.651193273	-1.570466613	11.96482809	11.31363482	0.02222087	0.23171572
CHAF1B	1.34091211523151e-05	0.000541559	-0.650090324	-1.569266441	11.04594191	10.39585159	0.013988204	0.041342293
HIST1H2AB	9.21366533699979e-05	0.001251868	-0.649815509	-1.568967544	11.95425701	11.3044415	0.03612799	0.06102885
PARP2	0.00015796	0.001667809	-0.649758651	-1.568905711	10.04203973	9.392281081	0.018100943	0.079271372
TIFA	0.000200289	0.00190644	-0.649754865	-1.568901594	8.930540327	8.280785462	0.02924262	0.081277506
MIOS	7.43784496170263e-05	0.001138748	-0.648672294	-1.567724761	10.77189331	10.12322101	0.025120447	0.062178497
UAP1	8.98631267031565e-06	0.000467315	-0.648510367	-1.567548811	14.48887926	13.84036889	0.014525655	0.036597946
DBF4B	0.004131899	0.014393762	-0.648361808	-1.567387404	10.86975021	10.2213884	0.140314531	0.128666289
SOX13	2.59862855837385e-05	0.000713615	-0.647168378	-1.566091361	11.02946478	10.3822964	0.034949766	0.037571983
FANCI	9.87682424177145e-05	0.001300758	-0.646898873	-1.565798832	12.09601875	11.44911988	0.045482399	0.055630362
TTL	7.51241571592729e-05	0.001140399	-0.646845519	-1.565740927	12.11830551	11.47145999	0.036710272	0.056097165
FBXO45	0.000120625	0.001456292	-0.646759792	-1.565647891	10.43531877	9.788558978	0.039066424	0.064697254
ZNF132	0.002115657	0.008933825	-0.646445198	-1.565306524	6.368930981	5.722485783	0.036139953	0.154269575
TMEM25	0.000112681	0.001394725	-0.642808493	-1.561365711	10.55530877	9.912500278	0.061411881	0.040978011
HAUS8	1.83049788329332e-05	0.000615952	-0.642637361	-1.561180514	10.12270722	9.480069862	0.022848616	0.040677179
PIK3R3	1.13454413372332e-05	0.000509943	-0.641966569	-1.5604548	10.98856917	10.3466026	0.022330581	0.034774953
RAB30	9.93513025496313e-05	0.001302898	-0.641740318	-1.5602101	9.919826638	9.278086321	0.011361464	0.070480242
MAPRE2	0.000160967	0.001676448	-0.641437186	-1.559882311	10.26003778	9.618600598	0.045906224	0.066317714
SLC25A40	6.62407927570393e-05	0.001084314	-0.640876974	-1.559276712	9.961998836	9.321121862	0.062474489	0.015389769
FBXO27	0.013954032	0.036575066	-0.64072552	-1.559113027	8.27411857	7.63339305	0.044331009	0.261972476
FBXO10	0.00031549	0.00250694	-0.640545506	-1.558918499	8.874064111	8.233518605	0.041821338	0.086007388
FAM135A	0.000463777	0.003134243	-0.640208876	-1.558554794	8.841981273	8.201772396	0.077951322	0.071131313
CARD10	1.41369776429177e-05	0.000543288	-0.640124836	-1.558464007	9.98710101	9.346976174	0.026526651	0.0345392
EFNA2	0.01229363	0.033157358	-0.639907148	-1.558228869	7.149249385	6.509342236	0.046341377	0.251393356
ADA	9.09014762910584e-06	0.000467315	-0.639241536	-1.557510118	9.673417647	9.034176111	0.028377108	0.026643128
GPD2	5.16828690823254e-07	0.000202836	-0.63869301	-1.556918052	10.60636095	9.967667935	0.013853021	0.012946743
SNTG1	0.031396707	0.069968321	-0.638645245	-1.556866506	6.00557375	5.366928505	0.091450065	0.327919792
PHLDB3	5.24735172343435e-05	0.000962772	-0.638187902	-1.556373047	9.788190219	9.150002317	0.033229522	0.050449176
AP3M2	0.000752311	0.004321826	-0.637714778	-1.555862728	10.59593548	9.958220704	0.049352776	0.108415363
PHACTR2	0.000405461	0.002916647	-0.636968638	-1.555058267	11.29723995	10.66027131	0.032841108	0.095961763
CASZ1	0.00096205	0.005105653	-0.636302205	-1.554340095	9.182608051	8.546305847	0.116251396	0.050414868
HSPA2	0.001775955	0.00785112	-0.636213467	-1.554244493	7.873543315	7.237329848	0.063551296	0.134601813
RPL23AP64	0.019597367	0.04801907	-0.63568325	-1.553673384	6.374472233	5.738788983	0.232490558	0.17670173
C1orf112	9.64513571692996e-05	0.001278417	-0.635099154	-1.553044485	9.728484543	9.093385388	0.003542009	0.070033429
SLC25A10	0.003714514	0.013288182	-0.635064941	-1.553007655	9.191245581	8.556180639	0.108703735	0.144884762
ABLIM1	0.000207394	0.001944745	-0.633800273	-1.551646884	9.738906489	9.105106216	0.06128516	0.058912559
EZH1	0.029489892	0.066534191	-0.633772552	-1.55161707	11.22245891	10.58868636	0.175739699	0.280545597
IMMP1L	0.000143142	0.001586297	-0.633451226	-1.551271522	8.51688272	7.883431494	0.02377276	0.073564661
POU2F1	0.000549595	0.003495226	-0.632792287	-1.550563153	10.27679117	9.643998886	0.085204467	0.067935633
PDE1C	1.19774468799268e-05	0.000525118	-0.632752899	-1.550520821	11.7406762	11.1079233	0.031410309	0.026804391
PCLO	0.003920054	0.013838873	-0.632432349	-1.550176352	6.569155662	5.936723313	0.15903215	0.090637001
TMEM184A	0.01508847	0.038995917	-0.631727276	-1.549418935	5.410307029	4.778579754	0.144234203	0.22603076
ITPRIPL1	0.000401905	0.002901322	-0.631700814	-1.549390517	9.868815368	9.237114554	0.067253214	0.074491917
TESMIN	0.000460746	0.003126264	-0.631063627	-1.548706357	9.107528444	8.476464817	0.090118565	0.051598121
TMEM263	0.000313785	0.002497336	-0.630500071	-1.548101507	11.36084202	10.73034195	0.084066105	0.042071135
POLB	7.63448515595025e-05	0.001144324	-0.629870372	-1.547425949	10.57396655	9.944096182	0.051915833	0.040017208
VIPR1	0.037646173	0.080933327	-0.629424972	-1.54694829	4.63688091	4.007455938	0.174066502	0.310811267
HIST1H1B	0.000388604	0.002843579	-0.629088158	-1.546587178	14.45450155	13.82541339	0.096676864	0.021707927
BTG2	0.002533595	0.010194566	-0.628992597	-1.546484739	7.678254681	7.049262084	0.125047289	0.102645441
KCNJ11	0.004301209	0.014836175	-0.62822973	-1.545667207	7.723099565	7.094869835	0.145934559	0.116134733
ADCY7	0.006123418	0.01944965	-0.627670497	-1.545068175	9.496798946	8.869128449	0.102234471	0.178223693
ZNF726	0.008580231	0.025221868	-0.625867867	-1.543138836	8.263254488	7.637386622	0.208658694	0.085067779
NRARP	0.022766638	0.054072026	-0.62577751	-1.543042191	7.311702495	6.685924985	0.071205873	0.292572069
IQCH	0.011033958	0.030522162	-0.62569512	-1.542954073	6.56818404	5.94248892	0.085307989	0.226665162
FAR2	0.000104717	0.00133837	-0.625591843	-1.542843623	9.621840077	8.996248234	0.030283968	0.063695031
GPRASP1	0.046486189	0.095910921	-0.625282779	-1.54251314	6.470496077	5.845213298	0.151548479	0.348760741
WDR77	1.26330242039691e-05	0.000535557	-0.625251163	-1.542479337	10.45582446	9.830573298	0.028548605	0.029917295
PRR11	0.00011153	0.001389685	-0.625078757	-1.542295018	11.62322163	10.99814287	0.064866538	0.030325857
ASXL1	0.001155659	0.005801745	-0.625026278	-1.542238917	14.0864677	13.46144142	0.060123982	0.115914756
NDNF	4.34720130247713e-05	0.000888829	-0.624389336	-1.541558176	9.65945375	9.035064414	0.048387969	0.028901234
PLXDC1	0.01304252	0.034728975	-0.624207626	-1.541364026	7.168624522	6.544416897	0.141032669	0.210923129
CCT4	1.00836828727975e-05	0.000484455	-0.624169213	-1.541322987	13.28850627	12.66433705	0.026915103	0.028236783
SASS6	5.20021738940453e-05	0.000957922	-0.623997456	-1.541139499	9.893063234	9.269065778	0.056646406	0.016253011
CLSPN	0.000425667	0.002990371	-0.62389689	-1.541032075	11.06746764	10.44357075	0.028765684	0.096393778
IQGAP3	0.000211006	0.001968286	-0.623020458	-1.540096187	13.16710983	12.54408937	0.065670538	0.052268173
PLAC8	3.0684478144806e-06	0.00034743	-0.622493876	-1.539534157	12.3546132	11.73211932	0.003901924	0.028602349
CCT2	2.46971338331418e-05	0.000695975	-0.622104857	-1.539119081	13.57486397	12.95275912	0.029546793	0.0387116
ARHGAP26	0.000492816	0.003272999	-0.621421507	-1.538390231	6.898507425	6.277085918	0.038602548	0.096620047
WDR4	1.26699342456851e-05	0.000535557	-0.621071723	-1.538017291	9.298128712	8.677056989	0.036933646	0.018046138
C8orf34	0.002236953	0.00931784	-0.620764253	-1.537689541	7.311949967	6.691185714	0.063561095	0.140744668
GLRB	0.014938745	0.038739621	-0.620667439	-1.537586356	6.988861905	6.368194466	0.124692251	0.231166661
RAD51AP1	0.000199032	0.001906245	-0.619902981	-1.536771833	10.34010876	9.720205777	0.022013832	0.07927778
CENPV	0.000436416	0.003034732	-0.619739078	-1.536597251	11.11138857	10.49164949	0.096067987	0.029743493
LASP1	0.000107018	0.001355749	-0.619506628	-1.536349691	14.44901753	13.8295109	0.033628811	0.061652461
MLXIP	0.00060609	0.003728057	-0.618359416	-1.535128492	10.12799163	9.509632215	0.07471957	0.079653567
B4GALNT1	0.000113103	0.001397984	-0.618249501	-1.535011539	12.05371808	11.43546858	0.020272535	0.06812254
SURF2	0.004460519	0.015235452	-0.618071329	-1.534821978	9.121093826	8.503022497	0.115187301	0.145185815
COX17	6.92110290919575e-05	0.001108237	-0.617461155	-1.534172977	8.214150636	7.596689481	0.026983116	0.056577482
RAG1	0.00042321	0.00298286	-0.617069256	-1.533756285	6.448062509	5.830993254	0.041468725	0.090276626
DHODH	3.36583787113482e-05	0.00078701	-0.616819228	-1.533490499	10.45015568	9.833336448	0.010312528	0.051171649
POLR3K	0.003659839	0.01315694	-0.616817073	-1.533488208	7.914714602	7.297897529	0.135074518	0.111605541
ERRFI1	0.000146978	0.001605826	-0.616701729	-1.53336561	13.15243406	12.53573233	0.006328126	0.075509001
AFAP1L1	1.01659208771501e-05	0.000484455	-0.616609195	-1.533267263	10.54710899	9.930499795	0.021480064	0.032090118
PAX6	0.00035445	0.002693332	-0.615199252	-1.531769537	9.999014219	9.383814967	0.01415481	0.093570479
ADAP1	0.010155928	0.028589755	-0.614665775	-1.531203226	8.720109389	8.105443614	0.09651533	0.211268869
ORC2	5.35819028270905e-06	0.000391903	-0.614658333	-1.531195328	10.66667025	10.05201191	0.025058766	0.021131087
RANGAP1	2.36382987157446e-05	0.000684152	-0.614370767	-1.530890152	12.87456791	12.26019714	0.020071043	0.043124165
AMOTL1	0.00032823	0.0025726	-0.614248008	-1.530759894	12.17473779	11.56048978	0.066432528	0.064573977
CFAP20	0.000116379	0.001425156	-0.614104673	-1.530607817	11.14018604	10.52608137	0.068265291	0.019918348
PLCG2	0.000269419	0.002279294	-0.613690114	-1.53016806	8.234592184	7.62090207	0.052149749	0.070881307
SNRPD3	0.000886437	0.0048335	-0.613078396	-1.52951939	12.42965787	11.81657947	0.095438379	0.071931309
SNHG15	0.006152644	0.019511666	-0.612977433	-1.529412354	10.71781761	10.10484018	0.043065452	0.19625203
MCM3	3.05415854811938e-05	0.0007643	-0.612727094	-1.529146991	13.11679306	12.50406597	0.03313907	0.038238317
PA2G4	4.2907375724084e-06	0.000368081	-0.612625644	-1.529039465	12.47336553	11.86073988	0.002939787	0.030760219
NUF2	1.38200090309673e-05	0.000542649	-0.611507982	-1.527855371	11.58626539	10.97475741	0.033584157	0.02415211
E2F1	4.3641019417736e-05	0.000890022	-0.610782511	-1.527087269	12.46508559	11.85430308	0.041435889	0.036452099
TRIP13	6.89182241296148e-05	0.001106814	-0.610339902	-1.526618841	12.65762359	12.04728369	0.059488478	0.017084848
USP22	4.50226064524044e-06	0.000371399	-0.610220484	-1.526492482	14.68340374	14.07318326	0.021085679	0.022932115
HAND2	0.024453135	0.057127369	-0.609746105	-1.525990631	5.024434926	4.414688821	0.297530957	0.038748399
TPM1	0.000235904	0.002117088	-0.609342814	-1.525564116	12.61712026	12.00777745	0.029024583	0.079315584
EPSTI1	0.002051212	0.008720226	-0.609158713	-1.525369452	7.589513648	6.980354935	0.044225421	0.141323504
SUV39H1	4.42245037122343e-05	0.000897159	-0.609137723	-1.525347259	10.66236778	10.05323005	0.004108222	0.055070839
TMEM177	0.000847065	0.00468473	-0.60658654	-1.522652303	9.234613197	8.628026656	0.114699583	0.02233445
TRAIP	0.001149955	0.005780669	-0.606360887	-1.522414161	9.427720899	8.821360012	0.109309798	0.063700338
OCLN	0.000734642	0.004267553	-0.606070672	-1.522107941	8.23183205	7.625761378	0.087552904	0.070665728
BCL3	0.001690645	0.007581988	-0.605838096	-1.521862583	11.00190135	10.39606325	0.118692921	0.074067942
DHCR7	0.000487372	0.003252718	-0.605693031	-1.521709565	12.10720398	11.50151095	0.062072608	0.079829805
DERA	0.000508678	0.00333271	-0.603547894	-1.519448623	9.989385565	9.385837671	0.084697739	0.056623987
SLC16A4	0.029563826	0.066691649	-0.60344626	-1.519341586	5.331892945	4.728446685	0.249508455	0.193027327
POLR2A	0.005287349	0.017352383	-0.603419819	-1.51931374	11.33776969	10.73434987	0.126425014	0.141329181
HCFC1	0.000594749	0.003678917	-0.602998724	-1.518870347	13.70025854	13.09725981	0.085968172	0.061981324
POU4F1	0.00084388	0.0046727	-0.602521072	-1.518367557	10.17941839	9.576897314	0.075789517	0.087760786
MCM4	1.89944367073757e-05	0.00062503	-0.602365675	-1.518204018	14.27423008	13.6718644	0.030857775	0.03156142
HIST1H1E	0.000169616	0.001723731	-0.601489826	-1.517282608	15.36493186	14.76344203	0.071223581	0.028319033
ARID3B	0.007516792	0.022795459	-0.600114394	-1.515836755	8.329006955	7.728892561	0.167445424	0.123549306
VPS50	1.63941879415386e-05	0.00058423	-0.600072247	-1.515792472	10.36423716	9.76416491	0.033621223	0.02579066
HIST1H4B	0.000462794	0.003132862	-0.599983973	-1.515699728	12.90450849	12.30452452	0.089777285	0.041352279
PADI3	0.019210633	0.047186428	-0.598561239	-1.514205737	4.884878676	4.286317437	0.161362299	0.220569602
SNAI1	0.008239916	0.024444782	-0.598279433	-1.513909991	7.083570436	6.485291003	0.130382384	0.168345299
CEP70	0.000530841	0.003413792	-0.59814821	-1.513772297	10.11171932	9.513571106	0.035240892	0.095812188
ALAS1	2.23048999663564e-06	0.000341978	-0.597895651	-1.513507319	12.14960002	11.55170436	0.025265412	0.004107084
SH2D7	0.040202234	0.085274736	-0.597849708	-1.51345912	4.007455938	3.40960623	0.310811267	0.151862985
ASTN2	0.001610708	0.00731023	-0.597839828	-1.513448756	7.936966729	7.339126901	0.124219532	0.056106785
FEZ2	5.87897672580356e-05	0.001027129	-0.597813967	-1.513421628	11.14679682	10.54898285	0.051972118	0.02627373
TTF2	0.000193287	0.001880139	-0.59768463	-1.513285956	11.24055223	10.6428676	0.067195112	0.041043416
RASL10B	0.000274211	0.002311328	-0.59759994	-1.513197124	10.79796754	10.20036761	0.057991094	0.06361256
SOCS2	0.000134514	0.001542549	-0.597283342	-1.512865092	10.02224497	9.424961629	0.050178423	0.051290823
PLEKHA8P1	0.000840569	0.004659177	-0.597074278	-1.512645875	6.934278341	6.337204063	0.041344963	0.107086922
YPEL5	4.98508171618716e-06	0.000382788	-0.596647681	-1.51219866	11.70576	11.10911232	0.026323806	0.016836934
DTYMK	0.000226993	0.002064755	-0.596588963	-1.512137114	11.44004258	10.84345362	0.036538754	0.07327832
CABYR	0.000298473	0.002428075	-0.596417324	-1.511957224	7.781270282	7.184852958	0.019674486	0.085559313
HIST1H4K	0.001955193	0.008441346	-0.59612904	-1.511655131	12.00743974	11.4113107	0.098544548	0.103731416
HIST1H2AG	0.000237485	0.002121708	-0.596108422	-1.511633527	14.06105736	13.46494894	0.040131123	0.072385784
RAP1GAP	0.007937885	0.023767866	-0.59457548	-1.510028187	6.038750857	5.444175377	0.157902293	0.137501588
RNF115	6.01650988662971e-05	0.001036785	-0.593277214	-1.50866994	11.67762117	11.08434396	0.020660079	0.054337369
NCOA6	0.000360009	0.002718773	-0.593048462	-1.508430746	11.07496871	10.48192025	0.016729429	0.090051881
DNAH5	0.000172695	0.001744402	-0.592993858	-1.508373655	9.043630757	8.450636899	0.057301606	0.049789937
CCDC136	0.030125525	0.067674134	-0.592878817	-1.508253382	8.276346603	7.683467785	0.075511103	0.30254438
HK1	4.78112528547923e-07	0.000192333	-0.592642399	-1.508006241	14.05175508	13.45911268	0.014520385	0.009320747
ADAMTS16	0.007244865	0.022136805	-0.592616343	-1.507979005	9.685150094	9.092533751	0.057435472	0.19508579
CHGB	0.02443844	0.057107019	-0.59253586	-1.507894882	3.163951032	2.571415173	0.161047169	0.242996808
FAM184A	0.000396437	0.002875447	-0.592348821	-1.507699404	8.154537392	7.562188571	0.092525826	0.015267255
CEP78	5.73023369104891e-05	0.001011022	-0.592271637	-1.507618744	11.44759301	10.85532137	0.054769897	0.016919077
GTPBP8	0.000151262	0.00163338	-0.592193879	-1.507537489	9.475172265	8.882978387	0.049356676	0.054186721
BLM	0.000950624	0.005058363	-0.591936737	-1.507268813	9.880594017	9.28865728	0.067035719	0.096514118
HESX1	0.02487601	0.057877368	-0.591841755	-1.507169584	6.021559873	5.429718118	0.059338489	0.286735354
ABCF1	6.80608392771715e-06	0.000422952	-0.591556964	-1.506872094	12.43135007	11.83979311	0.016189819	0.029325583
KIF18B	0.000994652	0.005238934	-0.591382822	-1.506690216	11.26802816	10.67664534	0.103529523	0.058259678
TESC	0.047943507	0.098387829	-0.591295866	-1.506599406	7.622507695	7.03121183	0.200255765	0.303341463
KCNMB4	0.003327634	0.012306357	-0.591021967	-1.506313403	8.620774887	8.02975292	0.10337668	0.126808069
MELK	3.39978135470456e-05	0.000790547	-0.590582846	-1.505854987	11.61465629	11.02407344	0.029870647	0.04022958
TTK	3.05949848921565e-07	0.000155525	-0.590564298	-1.505835627	11.96720197	11.37663767	0.010250197	0.011462092
FAM136A	1.10161033061152e-05	0.000502453	-0.590346868	-1.505608698	11.50519072	10.91484386	0.035383701	0.01308079
RAB15	0.000131028	0.001519765	-0.590207527	-1.505463288	10.39713233	9.806924806	0.02835861	0.064471218
CC2D2B	0.015211631	0.039257474	-0.589025637	-1.504230482	3.95678824	3.367762603	0.237706857	0.079387696
HIST1H1C	7.17415322554264e-05	0.00111921	-0.588688908	-1.503879431	14.74102346	14.15233455	0.025097553	0.054836371
BCHE	0.000751536	0.004319546	-0.588642094	-1.503830632	8.471766669	7.883124575	0.073650863	0.081602011
PRELID3A	0.002905929	0.011213262	-0.588629842	-1.503817861	9.007890612	8.41926077	0.080105614	0.135124217
HIC1	0.040710128	0.086163717	-0.588511582	-1.503694596	5.905606487	5.317094905	0.203157068	0.275090298
NR1D1	0.000492304	0.003272999	-0.588342875	-1.503518767	8.380664194	7.792321318	0.026130293	0.094951421
HIST2H2AA3	0.021935648	0.052532596	-0.588239749	-1.503411296	12.04432185	11.4560821	0.093122354	0.263840471
RAP1GAP2	4.53606363214648e-05	0.000902968	-0.587689764	-1.502838274	11.03783377	10.45014401	0.052135833	0.012534631
RBMS2	0.000413029	0.002940732	-0.587327562	-1.50246102	11.4075275	10.82019994	0.065389875	0.067483094
LSM14A	7.47702936331221e-07	0.000255985	-0.587303598	-1.502436064	12.25108073	11.66377713	0.005552302	0.018300009
TMEM138	0.00730885	0.02228666	-0.587141701	-1.502267472	10.9667537	10.379612	0.147834037	0.137636325
XDH	0.000884813	0.004827918	-0.58706853	-1.502191282	9.664294303	9.077225773	0.08424331	0.077375615
NIPA1	0.000325285	0.002559488	-0.58648166	-1.501580333	11.42546294	10.83898128	0.07549151	0.045712203
UBE2T	0.0001579	0.001667809	-0.586106695	-1.501190114	10.97143734	10.38533064	0.068079269	0.027273265
RNPS1	0.000170633	0.00172791	-0.585971259	-1.501049193	12.55694545	11.9709742	0.039357655	0.063588547
IFRD1	0.000126241	0.001493639	-0.585722216	-1.5007901	11.88355402	11.2978318	0.061599334	0.03161793
LIPE	0.001123776	0.00568459	-0.585354199	-1.500407312	8.248389593	7.663035393	0.069847175	0.099292677
TRABD	0.000169472	0.001723731	-0.585340988	-1.500393572	11.18271691	10.59737593	0.063003503	0.03989624
MMS22L	5.99603340715062e-05	0.001036328	-0.584800822	-1.499831908	10.92799645	10.34319562	0.011073961	0.056171422
C19orf57	0.011480608	0.031460228	-0.584658046	-1.499683486	8.589843357	8.005185311	0.224765309	0.043479338
DCTPP1	0.000520468	0.003378319	-0.584307657	-1.4993193	10.59744989	10.01314223	0.063010684	0.076642443
KLHL29	0.017244662	0.043397539	-0.584180438	-1.499187094	6.76560887	6.181428431	0.172852763	0.191678798
PTBP2	0.000356856	0.00270347	-0.584132527	-1.499137307	9.884726067	9.30059354	0.064603198	0.062678758
HIST1H2BB	0.000674389	0.004026565	-0.58381615	-1.498808588	10.97577986	10.39196371	0.098483774	0.039211805
PBX4	0.016494418	0.041889469	-0.583663908	-1.498650433	8.00146535	7.417801443	0.042215172	0.25091165
USP18	0.000113204	0.001397984	-0.582973269	-1.49793318	7.456551706	6.873578436	0.025024892	0.062188669
SNHG1	0.009102243	0.026366191	-0.58200987	-1.496933228	12.03090986	11.44889999	0.111320071	0.181724723
HIST1H2AJ	0.000261136	0.002237457	-0.581878394	-1.496796815	11.3479091	10.7660307	0.033859529	0.075531536
C18orf54	3.0049354624498e-05	0.000757875	-0.581764955	-1.496679127	10.64679205	10.0650271	0.039726373	0.026667301
C22orf39	3.78421718769314e-05	0.000835279	-0.58142694	-1.496328505	10.3961428	9.814715864	0.044597529	0.024073198
INO80C	0.015139696	0.039115742	-0.581390686	-1.496290903	5.714461071	5.133070385	0.137048252	0.2055091
HDHD5	3.90860188899416e-05	0.000846942	-0.581024881	-1.495911557	11.62568073	11.04465585	0.027986388	0.042706446
ESCO2	1.65596403038535e-06	0.000292814	-0.58093509	-1.495818456	10.82837248	10.2474374	0.01109953	0.02023929
GNA14	0.002341459	0.009633446	-0.580834307	-1.495713966	10.13227957	9.551445267	0.137429564	0.05008515
ARL5B	2.00198004804742e-05	0.000633424	-0.580714361	-1.495589617	10.46585859	9.885144227	0.040868084	0.013751721
KIF20A	1.26277817996586e-05	0.000535557	-0.580435439	-1.495300497	13.36867124	12.7882358	0.029286655	0.024813194
ABCC1	0.000100534	0.001309872	-0.580350959	-1.495212939	12.15292414	11.57257318	0.029782305	0.057499537
TAGLN	6.86759327298985e-05	0.001106814	-0.579586994	-1.494421373	12.2852025	11.70561551	0.029459064	0.050798374
BMT2	0.00025797	0.002220034	-0.579348498	-1.494174347	9.925798447	9.346449949	0.003733683	0.082072371
APOBEC3B	0.010086535	0.028434205	-0.578832294	-1.493639819	8.662881621	8.084049327	0.103807013	0.192036218
CAV2	0.000164499	0.001694589	-0.577995146	-1.492773361	11.63342977	11.05543462	0.009209118	0.072498698
USP12	0.000224321	0.002052043	-0.577495266	-1.492256218	10.30652656	9.729031298	0.035789096	0.070453983
PSRC1	8.81851739755138e-05	0.001227498	-0.577320612	-1.492075575	11.48957776	10.91225715	0.034129442	0.052135356
DTNA	0.000685868	0.004058955	-0.577014097	-1.491758603	9.279958303	8.702944206	0.083265268	0.064340059
PSPH	2.65779409449083e-05	0.00071923	-0.576232195	-1.490950329	10.99960601	10.42337382	0.041376321	0.019983386
PPP1R13L	0.002677211	0.010576797	-0.5762259	-1.490943824	10.54955403	9.973328134	0.031635651	0.147054153
CCDC162P	0.044658273	0.092619682	-0.576200921	-1.490918009	5.026606028	4.450405107	0.283158912	0.19811862
B3GNTL1	0.018930189	0.046639975	-0.576136743	-1.490851687	7.675731094	7.099594352	0.12646262	0.229314004
RASGRF1	0.003372296	0.012434374	-0.575658022	-1.490357069	7.190367866	6.614709844	0.159930267	0
ISL2	0.00091637	0.0049398	-0.575411236	-1.490102152	7.857900577	7.28248934	0.018656709	0.111593283
CCDC77	0.001675705	0.007537188	-0.575030023	-1.489708464	10.10630305	9.531273025	0.013455263	0.131796168
NPM3	2.97262456196537e-05	0.000756673	-0.574657195	-1.489323537	10.57601833	10.00136113	0.044923355	0.014265056
KATNAL1	2.81890754464963e-05	0.000738747	-0.574569381	-1.489232887	11.40834776	10.83377838	0.038028146	0.026761404
KCNS1	3.3161899977859e-05	0.000782822	-0.57438221	-1.489039691	8.267835606	7.693453395	0.046906124	0.012042721
CDC45	0.000236083	0.00211751	-0.574046605	-1.488693346	10.30951524	9.735468631	0.068847587	0.039917125
RAB32	0.001705818	0.007620301	-0.573993261	-1.488638301	11.2675887	10.69359544	0.064019775	0.116426697
PRRC2C	0.002070408	0.008780952	-0.57375722	-1.488394764	12.83663742	12.2628802	0.08624816	0.110052487
DEPDC1	5.31220800291762e-05	0.000969147	-0.573633716	-1.488267353	12.24302267	11.66938896	0.044138471	0.03191437
DPY19L2P1	0.000740767	0.004279958	-0.573259333	-1.487881194	8.089084157	7.515824824	0.025138436	0.103646318
PRKD2	0.001571314	0.007197209	-0.573226815	-1.487847658	9.948052876	9.374826061	0.098704328	0.084354127
TXLNG	0.000149587	0.001621805	-0.573047325	-1.487662562	10.85505302	10.2820057	0.018023914	0.06839041
HES6	0.000853024	0.004710365	-0.573024673	-1.487639204	9.768082566	9.195057893	0.053337614	0.096877493
HSPD1	0.000135211	0.001546312	-0.572784109	-1.487391166	14.3508818	13.7780977	0.056681536	0.039173453
BRCA2	0.000195757	0.001889018	-0.572575877	-1.487176498	11.63110782	11.05853194	0.017327534	0.073664715
HIST1H2BK	2.79586042624723e-05	0.000736304	-0.572567747	-1.487168118	12.87505248	12.30248473	0.015678211	0.043504106
BIRC5	0.000213484	0.001983889	-0.571780541	-1.486356867	12.92184124	12.3500607	0.067557438	0.037482217
BUB1B	0.000177252	0.001774833	-0.571169579	-1.485727547	11.82402625	11.25285667	0.034136068	0.065209261
POLD1	8.47226356348944e-05	0.001203241	-0.571160545	-1.485718244	12.30808469	11.73692414	0.048221447	0.037401509
VEPH1	0.00077241	0.004404269	-0.57109467	-1.485650406	5.553944585	4.982849916	0.052624258	0.093634159
CITED2	8.13939579704376e-05	0.001178857	-0.571066563	-1.485621463	14.06590279	13.49483623	0.032338642	0.051013552
ARHGAP29	0.003094277	0.011720814	-0.569757864	-1.484274435	7.92629575	7.356537886	0.139776351	0.066168573
BUB1	4.26296721176631e-05	0.000881689	-0.569565095	-1.484076124	12.37846635	11.80890125	0.006291572	0.050771701
MAP3K15	0.000128022	0.001502408	-0.569478994	-1.483987556	9.240625345	8.671146351	0.064273935	0.020812495
CBWD5	0.001101626	0.005611353	-0.568997022	-1.483491871	7.014596538	6.445599516	0.039110255	0.110686499
ANLN	0.000389792	0.002846569	-0.56891269	-1.483405157	14.57819777	14.00928508	0.06667078	0.05997391
SNX12	8.65014499188231e-06	0.00045786	-0.568633989	-1.48311862	12.84262973	12.27399575	0.027818361	0.019888226
PAK1	1.87552272113224e-05	0.000622861	-0.568245214	-1.482719005	11.55179137	10.98354615	0.032113399	0.026297659
EXOSC8	8.97738468835898e-05	0.00124209	-0.568159079	-1.482630483	11.53698165	10.96882257	0.018029746	0.058904557
HABP4	0.000281264	0.002343856	-0.567865343	-1.482328647	10.83887373	10.27100838	0.069280932	0.044476553
KSR1	0.000300176	0.002432595	-0.567847674	-1.482310492	10.20036091	9.632513241	0.048364707	0.068322746
FMNL1	0.003205596	0.012006809	-0.567719622	-1.482178931	9.501606006	8.933886384	0.111020622	0.108984262
SERPINB2	0.001457597	0.006836047	-0.567554189	-1.482008979	9.170347838	8.60279365	0.042147887	0.118774468
MICAL3	0.000416588	0.002953001	-0.567468915	-1.481921385	12.42104365	11.85357473	0.046287194	0.078337277
ALS2CL	0.019155558	0.047094284	-0.567272703	-1.481719851	8.424771293	7.85749859	0.112731536	0.232934032
FJX1	0.002802178	0.010925573	-0.567188675	-1.481633552	13.0840177	12.51682902	0.14959785	0.009310472
ADGRG1	0.00040964	0.002932167	-0.567075531	-1.481517359	10.20136357	9.634288038	0.057563555	0.06987851
ZP3	0.01286869	0.034379893	-0.566841199	-1.481276742	7.923520221	7.356679021	0.152249286	0.171731025
TRIB1	0.000573628	0.003591539	-0.566080002	-1.480495394	10.77627712	10.21019711	0.025967355	0.095085885
ASB4	0.00089503	0.004866797	-0.564358023	-1.478729351	5.967458371	5.403100349	0.097373926	0.051788682
NKD2	0.00195385	0.008437841	-0.564138209	-1.478504064	8.902031473	8.337893264	0.060278444	0.121214083
TIMM8A	0.000654655	0.003936984	-0.563734263	-1.47809015	9.772924757	9.209190494	0.075025732	0.068469448
ACVR1B	3.6038798073548e-05	0.000817913	-0.563306205	-1.477651655	9.733832721	9.170526516	0.036705357	0.031700924
DPYSL5	0.003367817	0.012420707	-0.563303284	-1.477648663	10.3299831	9.766679816	0.028410653	0.153840072
SLC29A2	0.004226427	0.014634697	-0.563295194	-1.477640377	9.43614137	8.872846175	0.143896732	0.083614224
LAMA2	0.000434747	0.00302705	-0.561606651	-1.475911946	9.226322667	8.664716016	0.019669368	0.088893829
PPP3R1	0.001067583	0.005491841	-0.561101372	-1.475395123	10.0916519	9.530550525	0.031136509	0.110514638
MGAT5B	0.001250223	0.006131465	-0.561061985	-1.475354844	9.477192262	8.916130277	0.105355577	0.056733313
ZBTB44	7.31300870784128e-05	0.001128223	-0.560845661	-1.47513364	11.12171597	10.56087031	0.012011808	0.056470369
VARS	1.01687520258451e-05	0.000484455	-0.560353251	-1.474630244	11.90048214	11.34012889	0.005640965	0.03463872
RAD54L	0.001752157	0.007764793	-0.56003631	-1.474306322	9.952139975	9.392103665	0.082876443	0.100883241
MMD	0.006624475	0.020630634	-0.559978207	-1.474246948	8.548163221	7.988185013	0.12871104	0.136186823
COL16A1	0.001189901	0.005913122	-0.559821717	-1.474087043	10.86170395	10.30188223	0.063466539	0.099307897
SAMD5	0.000104701	0.00133837	-0.559764373	-1.474028453	11.3053829	10.74561853	0.036052119	0.05179157
POLR1E	9.19828441902335e-05	0.001251868	-0.559761593	-1.474025612	11.93338962	11.37362803	0.027805547	0.054368743
ACAT2	0.001824079	0.008010106	-0.559213122	-1.473465337	10.32969672	9.770483601	0.060781244	0.116909885
FAM24B	0.040898207	0.086466042	-0.558581797	-1.472820689	6.686781223	6.128199425	0.198744004	0.257265684
USP2	0.026564515	0.060838259	-0.558527003	-1.472764751	7.54535743	6.986830427	0.081702184	0.270048828
SNX17	5.85643026455623e-06	0.000401003	-0.557382358	-1.471596712	11.93461702	11.37723467	0.015676479	0.026040287
KIAA0586	0.000140053	0.001568261	-0.556775279	-1.470977602	11.35889526	10.80211999	0.023012901	0.063537526
HIST1H3B	0.000495088	0.003281753	-0.556702705	-1.470903607	13.99365596	13.43695325	0.00920702	0.092865352
ZNF385B	0.00019382	0.001883308	-0.556380029	-1.470574658	9.62224508	9.065865051	0.066382492	0.031198899
C19orf48	0.000291161	0.002403672	-0.556370549	-1.470564995	12.52240801	11.96603746	0.059623308	0.055386088
GBP5	0.020794874	0.050362782	-0.555825154	-1.470009169	6.135523472	5.579698319	0.051465404	0.254893629
DNASE1	0.0128588	0.034364881	-0.555419453	-1.469595846	10.10782963	9.552410174	0.119749317	0.1902823
ZMYND11	0.000318407	0.002524148	-0.555347842	-1.469522901	11.49445628	10.93910844	0.04168399	0.071902595
CCHCR1	0.000362738	0.00273515	-0.555254205	-1.469427526	11.06591592	10.51066171	0.051741427	0.068595845
EAF1	1.34864482433699e-05	0.000541559	-0.555015259	-1.469184172	9.69516295	9.140147692	0.016833753	0.033302758
REPIN1	2.86089324786907e-05	0.000742203	-0.554281115	-1.468436739	12.35369401	11.7994129	0.044850161	0.003975857
DCAF7	7.3338461980956e-05	0.001128745	-0.55402915	-1.468180301	13.07419755	12.5201684	0.0154922	0.054930251
LHX2	0.009149417	0.026446635	-0.553981088	-1.46813139	8.724238204	8.170257117	0.188445985	0.075876155
PPCDC	0.00349135	0.0127333	-0.553973707	-1.468123879	8.468444901	7.914471194	0.117381401	0.101778644
BRIP1	0.000726199	0.004227665	-0.553751684	-1.46789796	10.48046475	9.926713066	0.100854176	0.018251558
ZSCAN12	0.002973513	0.011394808	-0.553696478	-1.467841791	6.602554361	6.048857883	0.09945834	0.110517011
DKKL1	0.029875267	0.067247726	-0.553639425	-1.467783744	5.594042663	5.040403239	0.062753685	0.283541362
GK5	0.009478981	0.027130253	-0.553588103	-1.467731531	9.924025638	9.370437535	0.035505195	0.20197854
MCOLN2	0.000425412	0.002990371	-0.553490465	-1.467632202	8.670053064	8.116562599	0.071685614	0.05313114
RAD23A	2.01843077301596e-05	0.000633424	-0.553418572	-1.467559068	12.89033398	12.33691541	0.0157186	0.038059435
SUGP2	0.021261615	0.051200336	-0.55329859	-1.467437023	13.99482442	13.44152584	0.128822132	0.226576477
PAQR3	0.003417862	0.012534569	-0.553146196	-1.467282025	10.53505069	9.981904497	0.048889847	0.146282865
IER5	0.000573624	0.003591539	-0.552784463	-1.466914173	12.25174656	11.6989621	0.088777053	0.03719146
NCAPD3	5.51368421156688e-05	0.000991872	-0.552755939	-1.46688517	12.92111695	12.36836101	0.042285841	0.031920167
OTUD3	0.004533799	0.015437119	-0.552586285	-1.466712682	9.566045125	9.01345884	0.074730395	0.148716839
SNRPA1	0.002010287	0.008598492	-0.552342263	-1.466464618	8.971460129	8.419117866	0.131268557	0.024589783
CIC	0.001779112	0.007859958	-0.551975131	-1.466091485	13.37217258	12.82019745	0.115508254	0.057888921
LARP4	0.000384322	0.002829499	-0.551913305	-1.466028657	11.52243455	10.97052125	0.064326595	0.058101645
PDE3B	0.000900061	0.004885517	-0.551564005	-1.465673751	9.141732913	8.590168909	0.040295938	0.100143511
DGKD	1.88883797182687e-05	0.000623098	-0.551264591	-1.4653696	12.01654632	11.46528173	0.033616038	0.022296898
KANK1	0.000336451	0.002602801	-0.550915585	-1.465015151	11.28322578	10.7323102	0.052472765	0.065108558
GPR160	0.017956318	0.044803088	-0.550755036	-1.464852128	6.478391254	5.927636217	0.108242192	0.221285138
SLC25A27	0.007802083	0.023457271	-0.550692232	-1.46478836	7.250620368	6.699928136	0.124316417	0.147602411
ACLY	7.69582969652709e-06	0.000444605	-0.550597204	-1.46469188	13.78679386	13.23619666	0.022988179	0.022482337
LRCH3	0.000786018	0.004459738	-0.549818159	-1.463901171	10.71788831	10.16807016	0.052652541	0.089544739
CD200	0.00162859	0.007377713	-0.549609051	-1.463689004	9.303825644	8.754216593	0.113500289	0.05395694
ABHD4	0.000836966	0.004650423	-0.549028049	-1.463099666	10.55063766	10.00160961	0.043011533	0.096264124
FAAP24	0.001455136	0.006828402	-0.548761076	-1.462828943	9.770724452	9.221963376	0.113900489	0.043160002
DACT1	0.016018566	0.040855087	-0.548663141	-1.462729644	8.147990821	7.59932768	0.016397263	0.236515644
PFKP	2.7370921959114e-05	0.000724384	-0.54847667	-1.462540595	13.42808116	12.87960449	0.034671241	0.027189587
WARS2	0.000313816	0.002497336	-0.548199873	-1.462260018	9.412404342	8.864204469	0.047514871	0.066507912
DLL3	0.008350108	0.024716996	-0.548022401	-1.462080151	8.575058377	8.027035975	0.163517037	0.107672023
PEX13	0.000124575	0.001483737	-0.547154763	-1.461201118	10.62058504	10.07343027	0.032678823	0.05556583
VRK1	6.38771450152916e-06	0.000413409	-0.546745092	-1.460786251	9.338943405	8.792198313	0.026709609	0.014666334
CTR9	3.17459864380337e-05	0.000774399	-0.546526325	-1.460564758	10.83229209	10.28576577	0.017490664	0.0420851
BICD1	0.00072999	0.004246661	-0.545832492	-1.459862499	8.745374168	8.199541676	0.05000232	0.0879418
ANKRD13C	2.08354959577807e-05	0.000646954	-0.545713784	-1.459742384	10.60088091	10.05516712	0.034316046	0.022308496
GREB1L	0.034080037	0.074640243	-0.545539237	-1.459565785	6.76335837	6.217819133	0.201878355	0.220177967
SEC61A2	0.000497594	0.003292265	-0.545435819	-1.459461161	9.793201479	9.24776566	0.087635113	0.026489332
PLK4	4.67841468532085e-05	0.000918778	-0.545254928	-1.459278179	10.53462882	9.989373895	0.037426025	0.033364944
ARPC1A	0.002893075	0.011177064	-0.545254336	-1.459277581	10.38849501	9.843240669	0.116560377	0.086810005
CD99P1	0.003878293	0.01372457	-0.544998885	-1.459019217	8.310192426	7.765193541	0.10823437	0.114116333
CYFIP2	0.002323812	0.009574044	-0.544806067	-1.458824229	10.01734392	9.472537854	0.041103448	0.13060622
ATP1B1	0.00012548	0.001490107	-0.544725652	-1.458742918	11.70181997	11.15709432	0.016662678	0.062098113
ASPHD2	0.005498436	0.017868917	-0.544062817	-1.458072864	8.190323488	7.646260672	0.139241124	0.102394052
NRIP2	0.044215821	0.091922064	-0.54311208	-1.457112309	6.261187004	5.718074925	0.156827132	0.284230897
PAAF1	0.001796988	0.007916551	-0.542980814	-1.456979738	9.588461035	9.045480221	0.095732352	0.084112209
ZNF827	6.68070659929755e-05	0.001090097	-0.542640786	-1.456636384	9.435035142	8.892394356	0.035376359	0.04158521
INHBA	0.000577428	0.003606905	-0.542582765	-1.456577803	8.916206345	8.37362358	0.053755514	0.077888694
CXCL8	0.007180428	0.021978367	-0.542456832	-1.456450664	7.311482253	6.769025421	0.137314571	0.124992356
GOT1	3.08825857440185e-05	0.000767744	-0.542367824	-1.45636081	10.38690448	9.844536652	0.012450482	0.043154998
NCAPD2	4.68340003732279e-06	0.000375886	-0.541962427	-1.45595163	13.4827577	12.94079527	0.014755011	0.023729715
TRNP1	0.006043275	0.019252096	-0.541958939	-1.455948111	7.601669056	7.059710117	0.055657511	0.167764349
ZNF525	0.000351644	0.002681757	-0.541811116	-1.455798936	9.05694853	8.515137414	0.066982489	0.049311445
TTC33	0.0032345	0.012089742	-0.541495621	-1.455480612	10.0293806	9.487884974	0.087187615	0.120517143
FNDC3A	0.000203278	0.001924085	-0.541019677	-1.455000529	10.70403605	10.16301637	0.025999575	0.067350784
PCNX2	0.011936479	0.032389526	-0.539438322	-1.453406559	6.362737039	5.823298716	0.05386919	0.206738227
PHLDA2	0.007977393	0.023859521	-0.538364202	-1.452324867	7.165436053	6.627071851	0.070351583	0.176336305
HIST1H2BG	0.000109563	0.001375184	-0.538270034	-1.452230074	13.28286948	12.74459945	0.060524911	0.010230564
MRPL2	6.92670561123728e-06	0.000426966	-0.538235115	-1.452194923	10.42995287	9.89171776	0.025534807	0.016885716
APBA2	0.001383157	0.006576945	-0.537731865	-1.451688449	11.4349788	10.89724693	0.116020435	0.020231841
CCNF	3.87020770914884e-05	0.000845297	-0.537558693	-1.451514207	12.33577973	11.79822104	0.033734928	0.032900968
E2F3	0.000199853	0.001906245	-0.536874779	-1.450826275	9.933354114	9.396479336	0.038070355	0.060323522
NR2C2AP	0.000169644	0.001723731	-0.536733536	-1.450684243	10.53857712	10.00184359	0.050125017	0.046538067
TRAF2	0.000179072	0.001785281	-0.536538502	-1.450488143	11.24312655	10.70658805	0.014330587	0.067823706
YWHAG	0.000155235	0.001653136	-0.536183829	-1.450131598	13.74579781	13.20961398	0.043349846	0.050826778
KPNA2	6.98528984834927e-05	0.001113018	-0.536100685	-1.450048028	13.77936432	13.24326363	0.052155812	0.01598452
ZNF692	0.030262408	0.067849019	-0.535975347	-1.449922056	10.6793315	10.14335615	0.150423742	0.238897774
OIP5	0.007518832	0.022797347	-0.535527183	-1.449471717	9.053596617	8.518069434	0.105159864	0.153068102
NPL	0.009302437	0.026748661	-0.535368703	-1.449312501	7.582272025	7.046903322	0.184325015	0.070251147
SYT2	0.002799889	0.010924346	-0.535277833	-1.449221217	5.469752776	4.934474944	0.049462926	0.132491406
FAM49B	9.08722048978771e-05	0.001248666	-0.535172787	-1.4491157	11.8370997	11.30192691	0.033818772	0.047371549
KNL1	0.000138007	0.00155946	-0.534965644	-1.44890765	12.34116541	11.80619977	0.039052985	0.051568552
PTP4A3	0.000682607	0.004047098	-0.534722845	-1.448663827	10.43315239	9.898429541	0.057916	0.078303173
NRAS	8.97402180316524e-07	0.000261648	-0.534509553	-1.448449668	12.93471246	12.4002029	0.009909591	0.015287326
SCOC	0.002469905	0.010023518	-0.534412325	-1.448352055	11.44883959	10.91442727	0.036640679	0.13151007
CDC20	3.62410589389861e-05	0.000819038	-0.534185257	-1.448124114	12.83744216	12.3032569	0.032962573	0.032167675
DOCK2	0.002430111	0.009904281	-0.533770165	-1.44770752	6.287997546	5.754227381	0.124794029	0.053460659
UPF3B	0.00313215	0.011800381	-0.533647297	-1.447584231	9.211622111	8.677974814	0.068445116	0.128195043
RCC1	7.27907341293053e-05	0.001128223	-0.533513198	-1.447449683	11.92272831	11.38921511	0.021186276	0.050599152
OXTR	0.000501884	0.003303359	-0.533484438	-1.447420829	11.62363115	11.09014671	0.06611834	0.060681506
DHRS11	0.001827312	0.008018345	-0.533317456	-1.44725331	8.998439279	8.465121823	0.10466186	0.069658072
CEBPB	0.009277363	0.026695645	-0.532678051	-1.446612027	11.93060601	11.39792796	0.190947572	0.04472382
BYSL	0.000597325	0.003689659	-0.532663871	-1.446597808	10.24881842	9.716154548	0.068229374	0.064258092
MAST3	0.001671852	0.007529183	-0.531861333	-1.445793323	10.17992847	9.64806714	0.084688006	0.088456926
RGS5	0.000395926	0.002875447	-0.531724563	-1.445656265	8.29610134	7.764376778	0.014715477	0.082854805
MTBP	0.002045714	0.008710662	-0.531508635	-1.445439911	10.6926055	10.16109686	0.006578455	0.128945677
CHORDC1	0.006352139	0.019980593	-0.530739964	-1.444669982	11.1443787	10.61363874	0.114519344	0.133019871
SDHAF3	0.000233468	0.002102926	-0.530679618	-1.444609555	8.706687964	8.176008346	0.053722639	0.049957714
CPTP	0.0017852	0.007877618	-0.5302684	-1.444197851	11.08298137	10.55271297	0.015371015	0.123279414
STMN1	7.59357554918606e-05	0.001144084	-0.530196915	-1.444126293	14.66140328	14.13120637	0.033734535	0.043567235
ERI1	0.000552874	0.003507836	-0.529762982	-1.443691994	11.7954951	11.26573212	0.034509017	0.084603005
SPAG1	9.65779657584906e-06	0.000478165	-0.52969822	-1.443627189	9.455289258	8.925591038	0.012809972	0.03013911
HIST4H4	0.000279995	0.002338036	-0.529658055	-1.443586998	11.60068527	11.07102721	0.063222005	0.043427689
FBXO28	0.000995004	0.005239075	-0.529503897	-1.443432753	11.57813713	11.04863324	0.055146662	0.0909653
CITED4	0.001819681	0.00799604	-0.529126813	-1.443055526	11.34289004	10.81376323	0.124284707	0.008816593
POLQ	0.001549995	0.007132103	-0.528996786	-1.442925472	10.95276717	10.42377038	0.044618946	0.11073808
SMC4	0.001576556	0.007210858	-0.528655503	-1.442584175	13.27248074	12.74382523	0.056395357	0.105751033
BCAS2	2.93104396534915e-05	0.000748626	-0.528168938	-1.44209773	10.98687616	10.45870723	0.041052878	0.013344938
HS2ST1	0.000915858	0.004938696	-0.527856508	-1.441785463	11.11759487	10.58973836	0.014441738	0.102766592
STAG3L3	0.000609873	0.003741271	-0.527461319	-1.441390577	6.367994799	5.84053348	0.073513645	0.057466948
ZMAT3	0.001676557	0.007537713	-0.526767082	-1.440697135	9.402838613	8.876071531	0.061869337	0.104426338
IQCB1	0.001872562	0.008167905	-0.526710783	-1.440640915	10.3035636	9.77685282	0.030597203	0.121171199
ZNF552	0.003360068	0.012400653	-0.526458147	-1.44038866	8.59613218	8.069674033	0.074867556	0.125479748
EME1	0.002945766	0.011315427	-0.525947992	-1.439879411	9.770544148	9.244596156	0.094676427	0.104314699
MCM8	0.005792328	0.018618526	-0.525919306	-1.439850781	12.22083478	11.69491548	0.067440124	0.155515774
PIGZ	0.008848378	0.025798017	-0.525295961	-1.439228799	8.655124586	8.129828625	0.155185706	0.110992949
HSF2	4.79164972805629e-05	0.000925599	-0.525231741	-1.439164735	10.2974779	9.772246155	0.029674294	0.038476549
SERBP1	2.73169258553523e-05	0.000724384	-0.524572785	-1.438507542	13.61173041	13.08715762	0.030551845	0.028994087
PDZD7	0.017130528	0.04319137	-0.524543925	-1.438478766	7.159522074	6.634978149	0.126303063	0.193761786
GLO1	0.001692524	0.007586183	-0.524144239	-1.438080303	13.05870153	12.5345573	0.028783949	0.117606028
PRIM1	8.57026116962014e-06	0.000457046	-0.523592863	-1.437530796	9.803477799	9.279884936	0.022358491	0.022067515
STK38	0.000139874	0.00156735	-0.523589879	-1.437527823	10.30138758	9.777797702	0.021662129	0.059721009
MKNK1	0.002922449	0.011254634	-0.523418723	-1.43735729	9.507860406	8.984441683	0.073801077	0.118844924
TACC2	0.000104704	0.00133837	-0.523233875	-1.437173137	10.34162661	9.818392732	0.018302385	0.05607498
SLF1	2.72664900224514e-05	0.000724384	-0.523181509	-1.437120972	10.58006136	10.05687986	0.029216476	0.030156765
EIF4G1	0.000919103	0.004947907	-0.523041184	-1.436981197	14.53150821	14.00846703	0.066181629	0.078825481
PMS1	1.8351724158799e-05	0.000615952	-0.52272275	-1.436664059	11.16333836	10.64061561	0.020995213	0.031641744
IQGAP2	0.002953983	0.011336166	-0.522252635	-1.436195986	7.402032871	6.879780236	0.085378094	0.110938266
TEF	0.012768396	0.034151638	-0.52157542	-1.43552198	8.935315339	8.413739918	0.11979928	0.17331548
BCAR1	0.000834509	0.004639972	-0.521447735	-1.435394935	14.95152934	14.43008161	0.059484343	0.080462473
DCPS	0.006893035	0.021317669	-0.521033064	-1.434982421	10.65169205	10.13065899	0.03325161	0.173146594
EEF1E1	0.003020044	0.011528286	-0.520675619	-1.434626932	8.81984174	8.299166121	0.078210215	0.116600176
CEP44	0.000123821	0.001481143	-0.520520801	-1.434472987	10.26485724	9.744336435	0.039858734	0.046480944
WDR5	4.46208067814282e-05	0.000899184	-0.5203512	-1.434304363	12.09616291	11.57581171	0.003705211	0.047135448
L2HGDH	0.001714665	0.007647512	-0.520295655	-1.434249142	8.571126181	8.050830526	0.104593003	0.060043794
CTGF	0.000840068	0.004659177	-0.520110839	-1.43406542	10.23019186	9.710081016	0.066526665	0.074632437
TUBGCP4	0.001548778	0.007128541	-0.519625625	-1.433583189	9.274052429	8.754426804	0.047585818	0.107159331
MAP2K6	6.06901572702589e-05	0.001040676	-0.519394055	-1.4333531	11.11639237	10.59699831	0.026945851	0.043306123
ORC3	6.68626329673874e-05	0.001090097	-0.519330137	-1.433289598	10.49152677	9.972196633	0.037675477	0.036220505
TLNRD1	0.00358952	0.012961743	-0.519013528	-1.432975087	10.74784604	10.22883252	0.120766058	0.083211597
C16orf87	0.000473964	0.003185698	-0.518954255	-1.432916214	9.759234397	9.240280142	0.071980521	0.047099847
FHOD3	4.36186777468497e-06	0.000368081	-0.518836284	-1.432799049	9.893146562	9.374310278	0.025885781	0.004522133
PNPLA8	4.98045637203222e-05	0.000943613	-0.518691724	-1.432655487	10.25546566	9.736773933	0.039005642	0.028748891
ZDHHC13	4.44810693869068e-05	0.000899177	-0.518336192	-1.432302473	10.05062989	9.532293702	0.023362525	0.040851974
RAB11FIP1	9.11051961839062e-05	0.001248666	-0.518110196	-1.432078123	10.67698083	10.15887063	0.025564778	0.050256934
HIP1	6.26056683901204e-06	0.000413409	-0.518077365	-1.432045533	11.66173675	11.14365939	0.013374795	0.025425091
STAP2	0.014898845	0.038648608	-0.517810609	-1.43178077	5.386689457	4.868878848	0.15539317	0.154247903
SHISA5	0.000707077	0.00414786	-0.51750271	-1.431475233	13.94266939	13.42516668	0.019680416	0.093064279
MRPL19	0.000187654	0.001842751	-0.517034918	-1.431011154	11.10642442	10.5893895	0.058590656	0.033722851
TRMT11	0.002270656	0.009433803	-0.516469579	-1.430450504	9.88290808	9.366438501	0.087942683	0.0943768
CSK	3.72787934821319e-05	0.000832137	-0.516458469	-1.430439489	10.8045714	10.28811293	0.020550996	0.039861238
PAFAH1B1	1.08846249285119e-05	0.000502364	-0.516242859	-1.430225726	13.0863713	12.57012844	0.02989489	0.013711801
ST5	0.005123272	0.016938273	-0.516201137	-1.430184365	9.857757787	9.34155665	0.087877814	0.134670685
PHOSPHO2	0.006465917	0.020226102	-0.516046915	-1.430031489	6.080760317	5.564713401	0.170617226	0.017536234
MANEAL	0.000626314	0.003817433	-0.515865301	-1.429851481	10.18212153	9.666256231	0.068944486	0.060746749
LDHAL6B	0.011885199	0.032315773	-0.515235611	-1.429227532	5.078895645	4.563660034	0.191599918	0.069451908
POLR3B	0.005251585	0.017259652	-0.514784813	-1.428781012	8.18867616	7.673891348	0.110541319	0.117694961
CDC25C	9.8864423624783e-05	0.001300758	-0.514770536	-1.428766873	10.57696996	10.06219942	0.044599056	0.035806372
ALDH5A1	0.000296232	0.002415948	-0.514335938	-1.428336536	9.800425386	9.286089448	0.045203956	0.060551773
SMG9	0.001776309	0.00785112	-0.514317532	-1.428318312	12.21435411	11.70003658	0.088336215	0.081718047
TRAPPC10	0.000292939	0.002408629	-0.514269172	-1.428270435	11.56730059	11.05303142	0.027913243	0.069976541
C19orf73	0.035649063	0.077423279	-0.514020353	-1.428024125	6.276398748	5.762378395	0.196043638	0.207799879
SFXN4	8.07759819053037e-05	0.001174134	-0.513817591	-1.427823439	10.26542782	9.751610228	0.028490212	0.046155364
ALG6	0.001843718	0.008074922	-0.513744801	-1.427751401	9.368484503	8.854739702	0.098306127	0.071225716
SLC1A3	4.33310310581646e-05	0.000888203	-0.513653246	-1.427660798	8.765899762	8.252246516	0.018242742	0.042585237
EFR3B	0.000388975	0.002843592	-0.513611922	-1.427619905	8.934909962	8.42129804	0.05693452	0.057496447
SPATC1	0.00835501	0.024717863	-0.513455186	-1.427464816	5.747873431	5.234418245	0.173748814	0.058911987
INTU	0.002775559	0.010848444	-0.51325085	-1.427262651	10.02201293	9.508762083	0.074068672	0.113207802
TNPO3	8.5950226780836e-05	0.001210474	-0.513166151	-1.427178861	11.92408557	11.41091941	0.021666612	0.050584807
SSB	0.000128003	0.001502408	-0.513110551	-1.42712386	11.68229195	11.1691814	0.022576132	0.056528591
HIST2H2BF	0.000570629	0.003580253	-0.513110347	-1.427123658	11.94954783	11.43643748	0.047659338	0.075428481
TMEM74	0.043172946	0.090337565	-0.513052937	-1.427066868	5.122960515	4.609907578	0.165693449	0.255062448
CCNT2	0.003442186	0.012590973	-0.512207112	-1.426230451	10.24226477	9.730057656	0.022382035	0.141335089
KATNB1	0.000137963	0.00155946	-0.512136722	-1.426160866	11.37815465	10.86601793	0.0246727	0.056794133
KPTN	0.002109961	0.008918147	-0.512116328	-1.426140706	8.50945863	7.997342302	0.065262649	0.107116075
CD3EAP	0.001322194	0.006381349	-0.512054348	-1.426079439	9.681321486	9.169267138	0.046780556	0.100468258
TROAP	0.004724518	0.015887612	-0.511740372	-1.425769112	11.04119973	10.52945935	0.126797218	0.090690113
RPS17	0.019468665	0.047718246	-0.51172247	-1.425751421	8.883540184	8.371817713	0.070211858	0.223847021
NCAPG2	7.12503432669563e-05	0.00111921	-0.511479055	-1.425510885	11.90232102	11.39084196	0.015304581	0.050017182
TPX2	0.000286647	0.002376316	-0.511476106	-1.425507971	14.53173687	14.02026076	0.021995895	0.071193438
GYG2	0.000136724	0.001552776	-0.511417	-1.42544957	11.34152516	10.83010816	0.056449047	0.024891236
C15orf61	0.03126128	0.06971937	-0.511175735	-1.425211209	8.012015603	7.500839867	0.258484897	0.084998808
MRPS36	0.0005455	0.003476937	-0.510944311	-1.424982608	9.763739406	9.252795095	0.069695688	0.053430277
KHDRBS3	0.006573919	0.02050813	-0.510776144	-1.424816516	7.961280829	7.450504685	0.05290288	0.162142057
FHOD1	0.010191671	0.0286653	-0.510757051	-1.424797659	10.71864567	10.20788862	0.114982171	0.155260922
ARNT2	0.000461351	0.003126264	-0.510590442	-1.424633126	8.898626005	8.388035564	0.031315541	0.077996814
CENPW	7.83532154903769e-05	0.001159448	-0.510363376	-1.42440892	10.00992338	9.499560008	0.040195847	0.03524891
SLFN12L	0.00854729	0.025166412	-0.510178888	-1.424226782	5.86313171	5.352952822	0.117096382	0.141256031
DCAF17	0.000710063	0.004162341	-0.510086068	-1.424135153	10.1865889	9.676502835	0.092887986	0.013484902
MYEF2	0.00012351	0.001479658	-0.509926907	-1.423978049	10.8456217	10.3356948	0.041240727	0.043505784
POLE4	0.00684991	0.021225091	-0.509673387	-1.423727841	9.483609707	8.97393632	0.123175211	0.120282171
F12	0.047216736	0.097193872	-0.508969749	-1.423033622	7.368240531	6.859270782	0.173478599	0.258375289
ERCC6L	0.000851503	0.00470358	-0.508667207	-1.422735235	11.24433846	10.73567125	0.072159115	0.066493243
UBIAD1	0.008657282	0.02535458	-0.508062973	-1.422139485	10.14800881	9.639945839	0.075247253	0.167237873
EIF4H	0.000130889	0.001519765	-0.507972136	-1.422049945	12.95379449	12.44582236	0.020704337	0.056956255
CBWD6	0.022340046	0.053255361	-0.50793196	-1.422010344	6.994291745	6.486359785	0.241717521	0.024645036
SLC19A3	0.001002236	0.005270257	-0.507505217	-1.421589782	7.020270232	6.512765015	0.095512256	0.036220505
TMSB15B	0.031669977	0.070367524	-0.507157774	-1.421247463	5.908331131	5.401173357	0.249742639	0.105487795
HSPE1	0.008392677	0.024792834	-0.506957385	-1.421050067	10.57979187	10.07283449	0.086036882	0.159670209
PTMA	0.001876039	0.008180852	-0.506014257	-1.420121392	15.97067703	15.46466277	0.105402644	0.057617841
LINGO3	0.038177621	0.08181064	-0.505949435	-1.420057586	3.766402673	3.260453238	0.164824876	0.235804414
GRK2	1.13003583997236e-06	0.000268448	-0.505786295	-1.419897015	12.05038368	11.54459738	0.011741401	0.013988729
PILRB	0.039341155	0.083779582	-0.50545797	-1.419573915	8.316786465	7.811328495	0.170808937	0.234776088
CTXN1	0.009620884	0.027414495	-0.505442455	-1.419558648	11.0800649	10.57462245	0.138678568	0.126995507
SKA1	0.001187816	0.005906412	-0.505032012	-1.419154846	10.27188704	9.766855027	0.056652056	0.089913422
CHTF18	0.009728561	0.027638321	-0.505030311	-1.419153173	11.64392462	11.13889431	0.141414662	0.124622137
SLC39A4	4.68358523507992e-05	0.000918778	-0.505025919	-1.419148851	10.35975492	9.854728999	0.039404681	0.024599374
FAM92A	4.54698432171178e-06	0.000371399	-0.504900774	-1.419025755	11.4844486	10.97954783	0.012925254	0.022374931
RAD51C	0.001008395	0.005293992	-0.504819546	-1.418945861	8.724990265	8.220170719	0.087786735	0.051487421
PFKFB2	0.000870006	0.004771708	-0.504247621	-1.418383463	10.94628991	10.44204229	0.051497407	0.083163803
KIF18A	0.00031334	0.002497252	-0.503772267	-1.417916197	11.68392065	11.18014838	0.020509285	0.072228384
ASAP1	0.00035513	0.002695583	-0.503716732	-1.417861617	11.78442097	11.28070424	0.038965624	0.067019817
RANBP1	0.000781657	0.004444399	-0.503625523	-1.41777198	12.37868452	11.875059	0.087793056	0.036329513
PYGL	2.09358842144667e-06	0.00033127	-0.50351956	-1.417667852	11.45666931	10.95314975	0.010870559	0.018220986
CYCS	0.001345101	0.006455121	-0.503411919	-1.417562082	12.248873	11.74546108	0.070226704	0.083947191
BMP2	0.006420814	0.020139827	-0.503371175	-1.417522048	5.21910615	4.715734975	0.119860302	0.116250968
ACD	0.000170061	0.001725357	-0.502592685	-1.416757348	11.18236291	10.67977022	0.053094705	0.035890931
TRPV1	0.017409064	0.043722373	-0.502453921	-1.416621085	7.90249563	7.40004171	0.214274418	0.06044193
H1FX	0.010579003	0.029515414	-0.50192079	-1.416097687	12.50728258	12.00536179	0.113801125	0.154538345
FBRSL1	0.000343577	0.002643946	-0.501777994	-1.415957529	10.49605084	9.994272849	0.058922154	0.048904445
TIPIN	0.00049998	0.003301034	-0.501761533	-1.415941374	9.719790415	9.218028882	0.07528837	0.037976859
CISD3	0.000314501	0.002500683	-0.501653033	-1.41583489	9.18552314	8.683870107	0.065828784	0.035600794
HIST1H2AC	0.00050021	0.003301034	-0.501287959	-1.415476659	13.65144058	13.15015262	0.067104703	0.050949075
HES2	0.041859766	0.088163022	-0.501194617	-1.415385081	5.545588737	5.044394119	0.294007215	0
MOCS2	8.90864984653538e-05	0.001236834	-0.501191131	-1.415381661	10.88536685	10.38417572	0.01807403	0.051135292
HSD17B7	0.004019827	0.014115811	-0.501035129	-1.41522862	7.505678642	7.004643513	0.095492504	0.110461082
HORMAD1	0.005331621	0.017469174	-0.501009362	-1.415203344	7.831683614	7.330674252	0.154432518	0.032453529
GABARAPL1	0.000826413	0.004604504	-0.500804816	-1.415002709	8.866864355	8.36605954	0.042288964	0.086025894
KNTC1	0.007548894	0.022868188	-0.500761201	-1.414959933	12.64978068	12.14901947	0.097425621	0.143986992
FAM174A	0.00478939	0.016074623	-0.500205554	-1.414415073	9.543650773	9.043445219	0.138782996	0.064291665
SGO1	0.001023203	0.005338639	-0.500116395	-1.414327664	9.635388999	9.135272605	0.052192114	0.08671265
SLC25A11	3.08759652899292e-06	0.00034743	-0.499807125	-1.414024508	12.59135253	12.09154541	0.007780692	0.021871239
UNKL	0.003960448	0.013947814	-0.499259748	-1.413488111	10.01166691	9.512407166	0.064628336	0.12969732
GATAD2A	0.00020638	0.001941379	-0.499246545	-1.413475175	12.79745627	12.29820972	0.024382542	0.062275235
NOCT	0.005311092	0.017416097	-0.499056026	-1.413288527	9.988235987	9.48917996	0.100031759	0.121035985
POC1A	0.000238264	0.002124046	-0.498906205	-1.413141767	10.62501402	10.12610782	0.019304822	0.066586002
MSH2	0.000441565	0.003059957	-0.498855275	-1.413091881	11.83522859	11.33637331	0.072221442	0.037104943
KLF12	7.65206057558497e-05	0.001144324	-0.498654898	-1.41289563	10.81755613	10.31890123	0.031409084	0.041346577
LYRM1	0.000184256	0.00182229	-0.498405994	-1.412651888	10.14438848	9.645982482	0.054844697	0.034632539
NFKBIE	0.000596771	0.003687651	-0.498220227	-1.412470002	8.953473612	8.455253384	0.085804943	0.017856611
IRF5	0.030158523	0.067738804	-0.498126517	-1.412378258	8.260935165	7.762808648	0.160425843	0.207246449
MYO18A	0.000141219	0.001571689	-0.497579898	-1.411843226	11.28654921	10.78896931	0.006082992	0.060212911
STC1	0.000652139	0.003928704	-0.497197586	-1.41146914	11.30164823	10.80445065	0.012902378	0.088559608
ARHGDIA	0.000103254	0.001329173	-0.496725238	-1.411007091	13.11126456	12.61453932	0.019572833	0.052254948
NEDD1	3.05808416281184e-06	0.00034743	-0.496590389	-1.41087521	11.3004367	10.80384631	0.021477096	0.008255651
SMTN	0.00016427	0.001694589	-0.495991379	-1.410289533	11.04570169	10.54971031	0.047014181	0.041470151
THAP9	0.00109292	0.005582913	-0.495886522	-1.410187035	8.255419584	7.759533062	0.04146812	0.09329617
N4BP3	0.002549117	0.010233991	-0.495729376	-1.410033438	8.916633744	8.420904369	0.07308787	0.104732443
DNAAF5	0.000480006	0.003215561	-0.49525124	-1.409566205	12.0071193	11.51186806	0.010359227	0.081706141
SRI	5.62418407884582e-06	0.000394652	-0.495115842	-1.409433922	10.58955963	10.09444379	0.019890003	0.017852376
CD2AP	1.21293326300244e-05	0.000528924	-0.494933847	-1.409256134	11.47465646	10.97972262	0.01656517	0.027846537
ADM2	0.000921496	0.004952688	-0.494919064	-1.409241693	10.13403386	9.639114799	0.084870945	0.04790334
SLC22A23	0.01359138	0.03578895	-0.494748176	-1.409074779	8.947307747	8.452559571	0.132415505	0.154617377
ESRP2	0.042185945	0.088735276	-0.494707605	-1.409035153	5.716985687	5.222278082	0.290121796	0.02221306
EP400	0.0018184	0.007994502	-0.494443113	-1.408776856	10.41877396	9.924330844	0.071674476	0.091725741
TYW5	0.005633059	0.018191709	-0.494281595	-1.408619144	9.083642271	8.589360676	0.034888957	0.154183042
CENPH	0.000319346	0.002528177	-0.494209416	-1.408548672	11.29578924	10.80157983	0.070148546	0.023617571
UBE2G1	0.000435224	0.003027751	-0.493875919	-1.408223105	12.47297996	11.97910405	0.049226406	0.063171213
PIP4K2C	0.000390178	0.002847326	-0.493755138	-1.408105215	11.11468197	10.62092683	0.050159932	0.059535673
DYSF	0.00339229	0.012479767	-0.493275088	-1.407636753	8.837879023	8.344603934	0.034401771	0.132881459
REEP3	0.002601237	0.010381079	-0.492992804	-1.407361356	11.47111514	10.97812233	0.015016788	0.126814088
NUP107	3.21134414332673e-05	0.000775299	-0.492769041	-1.40714309	11.65938798	11.16661894	0.007602061	0.040504237
PPM1J	0.000805947	0.004536024	-0.492516439	-1.406896734	7.438546368	6.946029929	0.084203222	0.041010206
EPAS1	5.03442186462594e-06	0.000383928	-0.492329747	-1.406714686	13.48934211	12.99701236	0.014088984	0.021670939
CPSF7	0.000230482	0.002085879	-0.492146348	-1.406535872	12.03343308	11.54128673	0.044081329	0.051528813
FARSB	4.742081621181e-06	0.000375886	-0.491729511	-1.406129542	10.99575224	10.50402273	0.008036385	0.024129203
EXOSC9	0.001745928	0.00774572	-0.491427492	-1.405835209	10.39178438	9.900356884	0.047931165	0.103937947
ZBED4	0.000134689	0.001542549	-0.491418233	-1.405826186	11.44108826	10.94967003	0.053019404	0.026009344
RPL8	0.000291857	0.002403672	-0.491100278	-1.405516391	16.09204099	15.60094072	0.070759251	0.012621437
PRR3	0.01817067	0.045246711	-0.490131635	-1.404573027	10.10099725	9.61086562	0.125023649	0.181043119
IFRD2	0.000105586	0.001344134	-0.489063433	-1.403533436	11.62651722	11.13745378	0.021265977	0.050994987
NNMT	5.29692101486212e-06	0.000391903	-0.488953457	-1.403426449	13.6331417	13.14418824	0.004607451	0.025588736
ARHGAP44	0.000901606	0.004889703	-0.488867201	-1.403342543	7.630744825	7.141877624	0.066769695	0.068585312
RAB12	3.00376135055474e-05	0.000757875	-0.488555184	-1.40303907	10.33944402	9.850888839	0.012294394	0.038249693
PTPDC1	0.001480219	0.006903826	-0.488200396	-1.402694077	9.149500855	8.66130046	0.068688476	0.084441636
LYN	0.002560775	0.010257761	-0.488169274	-1.402663819	9.172278212	8.684108937	0.025441947	0.123322744
SYT7	0.048342302	0.099067241	-0.487884946	-1.402387406	6.848932171	6.361047225	0.056316315	0.295462549
TMEM47	0.001172374	0.005853142	-0.487730283	-1.402237073	11.72170324	11.23397296	0.041338884	0.093554157
TSC22D2	0.000136144	0.001549285	-0.487681358	-1.402189521	11.83839785	11.35071649	0.008886604	0.058090698
AIMP2	0.000182322	0.001806493	-0.487497991	-1.402011314	10.18610552	9.698607532	0.059853948	0.020521579
RCHY1	0.015599186	0.040064285	-0.487088531	-1.401613456	8.218710512	7.731621981	0.044598975	0.203989417
MYBL2	0.000758706	0.004349537	-0.486938884	-1.401468078	13.36989679	12.8829579	0.008972625	0.090713785
FDPS	0.000126808	0.001495945	-0.486912315	-1.401442269	11.53791481	11.0510025	0.022031821	0.0532468
CEP295	0.011141427	0.030740176	-0.486354645	-1.40090065	11.2608731	10.77451845	0.052358161	0.181378059
TMSB4X	0.00062319	0.003807045	-0.486147946	-1.400699953	15.75236334	15.26621539	0.085003812	0.015927815
SKA3	0.000105196	0.001341293	-0.486014628	-1.400570521	11.16071902	10.67470439	0.051747523	0.018202534
STOM	2.63443056748712e-05	0.00071485	-0.485946176	-1.40050407	11.73058568	11.24463951	0.010595179	0.037183696
SH3BP1	0.00016743	0.001713419	-0.485104744	-1.399687483	6.700305459	6.215200715	0.02414489	0.056684477
HELLS	0.000346085	0.002655632	-0.48499305	-1.399579123	10.82309621	10.33810316	0.034242826	0.065769729
SPAG16	0.000932938	0.004998967	-0.484983433	-1.399569793	10.16048091	9.675497473	0.06787584	0.067616856
GINS4	0.000675342	0.004029268	-0.48454131	-1.399140953	10.89254744	10.40800613	0.056951921	0.067098596
MED20	6.96198461310433e-05	0.001111362	-0.484086053	-1.398699509	10.91405779	10.42997174	0.018396997	0.045648266
CASP4	0.001025763	0.005343334	-0.484012854	-1.398628544	10.65558232	10.17156947	0.048594278	0.085118787
PMS2P1	0.009345339	0.026848036	-0.483749872	-1.398373618	8.850503854	8.366753982	0.165693538	0.066324503
CEP72	0.00069112	0.004080086	-0.483517404	-1.39814831	10.20612997	9.722612562	0.045596954	0.075675911
DNAH7	0.025939756	0.059781813	-0.483463964	-1.398096521	6.688640319	6.205176354	0.10383759	0.219011584
WDR26	0.001632404	0.007386772	-0.481996605	-1.396675246	11.81912373	11.33712712	0.023168748	0.107819673
FAM72D	0.013563794	0.035746136	-0.481901129	-1.396582818	5.83589542	5.353994292	0.153622617	0.125176114
HSP90AB1	0.000195816	0.001889018	-0.481868301	-1.39655104	15.88772522	15.40585692	0.062003585	0.014566343
GOLM1	2.73146122618613e-06	0.000341978	-0.481851275	-1.396534559	13.13588974	12.65403847	0.012002605	0.018082191
NCAPH	0.000108362	0.001364361	-0.48181744	-1.396501806	10.84714926	10.36533182	0.043199523	0.033704525
LYAR	0.001101581	0.005611353	-0.481754109	-1.396440504	10.15027278	9.668518674	0.056597207	0.0817043
ZNF664	0.000884552	0.004827918	-0.481265211	-1.395967362	11.45511562	10.97385041	0.073087319	0.058734428
UBE2QL1	0.006145574	0.019500775	-0.48124546	-1.39594825	8.494967346	8.013721886	0.061954974	0.145011415
BCL2L12	0.007003744	0.021556475	-0.480712774	-1.39543292	10.02007467	9.539361893	0.043667159	0.157454613
KYAT1	0.004352293	0.014948292	-0.480458315	-1.395186818	10.23894337	9.758485057	0.067333677	0.126266638
NUP205	7.57704649389182e-05	0.001143736	-0.480343758	-1.395076038	12.65533383	12.17499007	0.02300305	0.044273248
GPRIN1	0.000309367	0.002477865	-0.480328354	-1.395061143	11.22943917	10.74911082	0.064983016	0.029476964
DIXDC1	0.001446026	0.006799533	-0.480105804	-1.394845957	11.1716459	10.6915401	0.039747389	0.098684673
CDCA7	0.00037475	0.00278913	-0.479673342	-1.394427902	11.34287185	10.86319851	0.036915725	0.065112843
ARMT1	0.002882148	0.011148233	-0.479462966	-1.394224579	10.08764075	9.60817778	0.033804169	0.123111805
ABT1	0.003015935	0.011516233	-0.47923458	-1.394003883	10.67461682	10.19538224	0.083905227	0.098219605
CABLES1	0.009592685	0.027360475	-0.478984908	-1.393762658	10.16079925	9.68181434	0.092808595	0.151946273
RPL22L1	0.002589544	0.010342109	-0.478764863	-1.393550093	10.25108686	9.772322002	0.108753151	0.059289377
ZNF519	0.00172068	0.007660028	-0.47840522	-1.393202744	8.378623297	7.900218077	0.097431719	0.053169708
ABLIM3	0.015181665	0.039198988	-0.478149286	-1.392955612	7.652552517	7.174403231	0.062191602	0.19357347
PIGF	0.018858396	0.046511665	-0.478110857	-1.392918509	7.675662231	7.197551374	0.194489959	0.09638981
ZIC4	0.046622872	0.096131295	-0.478076237	-1.392885084	9.599731688	9.121655451	0.078780651	0.280172282
CERS6	0.000529925	0.003413541	-0.478040634	-1.39285071	11.00110941	10.52306878	0.016654518	0.079833529
MAFK	0.006513944	0.020352598	-0.477691425	-1.392513607	10.90793255	10.43024112	0.044689801	0.152692057
NDC80	8.41854840881061e-05	0.001200065	-0.477442073	-1.392272949	11.96565332	11.48821124	0.023806172	0.045024323
ZNF589	0.005235575	0.017221103	-0.477285601	-1.392121954	9.460783306	8.983497705	0.00774011	0.149377825
RRN3P3	0.017810174	0.044507455	-0.477236842	-1.392074905	6.886373216	6.409136373	0.139152361	0.161167479
EZH2	0.000360059	0.002718773	-0.477095866	-1.391938882	10.95694074	10.47984488	0.052991233	0.05120269
HIP1R	0.002951318	0.011334048	-0.477028911	-1.391874285	10.838788	10.36175909	0.124659635	0.028315727
TSPAN1	0.047674188	0.097972587	-0.476988758	-1.391835547	5.946122276	5.469133518	0.187328302	0.224822763
AMOTL2	1.03442265917488e-05	0.000484899	-0.476498856	-1.391362995	12.97927423	12.50277538	0.025565478	0.015643179
FBXO22	1.63845707332002e-05	0.00058423	-0.47647816	-1.391343036	10.98974161	10.51326345	0.023378774	0.024190367
TRA2A	0.003419279	0.012534569	-0.476297763	-1.39116907	10.22663267	9.750334903	0.050144136	0.122994383
RNF38	2.59995542431053e-05	0.000713615	-0.475863354	-1.390750239	9.61196296	9.136099606	0.035542408	0.012678933
ZDHHC23	0.013564712	0.035746136	-0.475721253	-1.390613261	8.181530315	7.705809063	0.147456619	0.128554802
KLHDC4	0.000531603	0.003416144	-0.475325717	-1.390232057	10.98361703	10.50829131	0.066761312	0.046142179
HIST2H2BE	0.000279937	0.002338036	-0.475307815	-1.390214806	13.85115983	13.37585201	0.039653641	0.056255412
HSPA14	6.22008422250647e-05	0.001049134	-0.475031782	-1.389948839	11.06078545	10.58575367	0.039515899	0.025333439
DSCC1	1.42759827309137e-05	0.000543288	-0.475010863	-1.389928686	10.42330066	9.948289801	0.026724905	0.018311376
OLFM2	0.017296863	0.043515294	-0.474356077	-1.389297991	8.490193644	8.015837567	0.084900595	0.191826328
NUDT12	1.01441217818626e-06	0.000263273	-0.474240656	-1.389186847	10.35275877	9.878518115	0.009385048	0.01377424
PAK4	0.002105887	0.008907947	-0.474005052	-1.38896	11.6033375	11.12933245	0.024109449	0.113504951
FBXO43	0.002527791	0.010180143	-0.47375962	-1.388723729	8.343509016	7.869749396	0.058175347	0.106984516
ANK1	0.000270017	0.002283155	-0.473661886	-1.388629654	10.07674168	9.603079798	0.047301957	0.048793785
C5orf30	0.000140751	0.001569639	-0.473593798	-1.388564119	10.77968538	10.30609158	0.012116582	0.056263556
EXOSC2	0.000784794	0.004454598	-0.473494682	-1.388468726	11.88085098	11.40735629	0.005874285	0.089228334
CMC2	0.000112475	0.001394509	-0.473191142	-1.388176626	10.69339016	10.22019902	0.020495919	0.050307211
SMO	0.000408301	0.002929496	-0.473105388	-1.388094115	10.97974428	10.50663889	0.026080256	0.070819226
MRPS7	0.000138787	0.001560133	-0.472922013	-1.387917691	11.74423266	11.27131065	0.051185407	0.025682089
MAK	0.011910331	0.032356768	-0.472698019	-1.387702219	5.861536746	5.388838727	0.141732783	0.122123541
CFAP97	8.03257411716085e-05	0.001173952	-0.472574242	-1.387583165	12.05023798	11.57766373	0.027720169	0.041391124
FGF13	0.024399146	0.057031763	-0.471785546	-1.386824805	6.517282391	6.045496845	0.164679372	0.163407949
ARVCF	0.000334445	0.002594973	-0.471686265	-1.386729372	9.670419559	9.198733294	0.032053501	0.063896608
ORC6	0.00183286	0.008039268	-0.471641345	-1.386686195	10.79715456	10.32551322	0.082467808	0.074704893
SDR42E1	0.001359793	0.006502356	-0.471514778	-1.386564547	9.156459051	8.684944274	0.062247015	0.081820196
MNS1	0.001381268	0.006571844	-0.471459597	-1.386511514	8.228589621	7.757130025	0.031463139	0.098307351
NECAB1	0.009492058	0.027153193	-0.471148249	-1.386212323	9.67965897	9.208510722	0.041881715	0.169507563
F2RL2	0.015698899	0.040257617	-0.471134498	-1.38619911	5.551894814	5.080760317	0.108798823	0.170617226
CDCA2	0.000330307	0.002580307	-0.47098146	-1.386052073	12.59738372	12.12640226	0.04349761	0.056307079
ARHGDIG	0.029471816	0.066502732	-0.470765569	-1.385844674	8.698253002	8.227487433	0.066496003	0.236687179
NAE1	0.000511149	0.003342094	-0.469932552	-1.385044713	12.97911857	12.50918602	0.072038237	0.033452105
SLC16A9	0.014459372	0.03769698	-0.46972471	-1.384845192	9.201367075	8.731642365	0.101174061	0.168865592
FANCD2	0.002842687	0.011046047	-0.469498799	-1.384628356	11.37564071	10.90614192	0.060743887	0.108735178
LRRC40	0.003126426	0.011798153	-0.468873638	-1.384028487	11.29368774	10.82481411	0.0564823	0.114440971
TMEM39B	0.000823294	0.004591897	-0.468677935	-1.383840755	9.907191474	9.438513539	0.029403072	0.084660133
SLC25A24	0.000248388	0.002179289	-0.46861816	-1.38378342	12.81973662	12.35111846	0.043662706	0.049246131
MNAT1	5.06528685106654e-05	0.000951056	-0.468220357	-1.383401913	11.17942907	10.71120871	0.034427306	0.027283343
AKT1	6.56458396022412e-05	0.001081105	-0.467510979	-1.382721857	12.20587898	11.738368	0.030876448	0.035208965
DNAH14	0.000550721	0.003498479	-0.467398557	-1.382614113	10.40373569	9.93633713	0.05507979	0.058751738
CEP76	0.000103029	0.001327334	-0.467026475	-1.382257572	9.541582022	9.074555548	0.026326691	0.045346842
MRPS28	0.044948766	0.093132963	-0.466832214	-1.382071462	7.684160385	7.21732817	0.004053246	0.280588108
SAMD4A	0.000532239	0.003417852	-0.466203841	-1.381469624	11.79526676	11.32906292	0.039771775	0.068977733
RFC4	0.00095671	0.005085701	-0.46582082	-1.381102907	10.64552207	10.17970125	0.024332811	0.089375222
ERG28	0.008096802	0.024162767	-0.465360421	-1.380662234	9.66283976	9.197479339	0.023311386	0.163144517
DDHD2	0.000144659	0.001596716	-0.465039609	-1.380355251	12.75153164	12.28649203	0.007332884	0.05643419
GRPEL2	0.000112576	0.001394509	-0.464975569	-1.380293978	10.73891297	10.2739374	0.010130287	0.052421327
RNF44	0.026179399	0.060178958	-0.464669712	-1.380001382	11.39136263	10.92669292	0.187560548	0.139313425
WDR62	0.00304908	0.011604243	-0.464392845	-1.379736572	11.92179582	11.45740298	0.110253408	0.060054441
PIGO	0.000526762	0.003402699	-0.464118302	-1.379474035	10.16442376	9.700305459	0.075277484	0.02414489
SETD6	0.032235316	0.071347796	-0.464026244	-1.379386014	10.11280652	9.648780277	0.139155575	0.207073974
MRPS10	1.60918387488679e-05	0.000580569	-0.463777879	-1.379148569	11.6078562	11.14407832	0.019802057	0.025892419
PRPF8	1.96843372690299e-05	0.000630958	-0.463545837	-1.378926765	14.71399925	14.25045342	0.011683705	0.03222069
CCT7	6.35237473223379e-06	0.000413409	-0.462308213	-1.377744352	14.18255893	13.72025071	0.008448048	0.024303224
MRPL18	0.000203909	0.001927795	-0.462133577	-1.377577588	11.43364021	10.97150663	0.022698313	0.057391378
RNASEH2A	0.044148814	0.091842089	-0.461974583	-1.377425779	6.278099403	5.81612482	0.069468149	0.267098834
ABCB10	0.001100669	0.005610318	-0.461846009	-1.377303027	10.50570061	10.0438546	0.068851933	0.065838537
SKP2	0.000581937	0.003629438	-0.461608377	-1.377076185	12.58061241	12.11900403	0.012956361	0.079628982
POP5	0.000857064	0.004722949	-0.46106746	-1.376559968	9.780399092	9.319331632	0.080396192	0.03839175
ZNF330	0.000364932	0.002744448	-0.460984275	-1.376480598	11.06241713	10.60143286	0.047773788	0.053122653
C11orf88	0.02557995	0.059195768	-0.460741246	-1.376248743	6.920714518	6.459973273	0.0959177	0.209010405
ADD2	0.001066774	0.005490669	-0.460528579	-1.376045886	9.373844084	8.913315505	0.0452765	0.082626551
CDKL1	0.00315162	0.011851535	-0.460517974	-1.376035771	6.614064597	6.153546623	0.052728946	0.114016069
NSMCE4A	0.001593827	0.007254956	-0.460113688	-1.375650219	10.59920476	10.13909107	0.08446052	0.061723676
UTP18	0.001317321	0.006363839	-0.460002006	-1.37554373	11.17813908	10.71813707	0.056543404	0.081827525
ENTPD1	0.008690667	0.02542111	-0.459949776	-1.375493932	7.187900916	6.72795114	0.091583996	0.138692702
MOB3B	0.014167324	0.037049635	-0.459753757	-1.375307057	5.84666645	5.386912694	0.113114586	0.154536882
MLLT11	0.000588956	0.003653387	-0.45961457	-1.375174378	11.77109745	11.31148288	0.053923764	0.059873853
BEND3	0.009539276	0.027235005	-0.459420787	-1.374989677	9.048793582	8.589372794	0.067358324	0.156632419
STXBP5	0.000412861	0.002940732	-0.459386001	-1.374956524	12.5278498	12.0684638	0.05103996	0.0528742
FARP1	5.077478974519e-05	0.000951126	-0.459210556	-1.374789326	11.83120508	11.37199452	0.021045233	0.037622136
KIF11	0.000101507	0.001315189	-0.459189093	-1.374768874	12.3141043	11.8549152	0.005442048	0.051071827
GRK6	4.75503195041564e-05	0.000924073	-0.458731792	-1.374333172	12.12447184	11.66574005	0.018625678	0.038041062
RBM24	0.009728634	0.027638321	-0.45852271	-1.374134013	7.7904022	7.33187949	0.089649215	0.145772503
RGS7	0.034723691	0.075720139	-0.457672432	-1.37332438	6.679828013	6.222155581	0.092634754	0.234526651
PTAR1	0.000821658	0.004587546	-0.457448836	-1.373111553	11.99360796	11.53615913	0.061376992	0.062262108
BCL2L1	0.000253677	0.002194672	-0.457156663	-1.3728335	12.62018572	12.16302906	0.012148585	0.06339832
MRPL57	0.00187002	0.008159188	-0.457141613	-1.372819179	12.24859892	11.79145731	0.009415313	0.108018978
AKAP7	0.032459563	0.071775022	-0.456715419	-1.372413687	7.356597753	6.899882335	0.172032691	0.176002179
DENND2A	5.60233209781674e-05	0.000996101	-0.456593569	-1.372297778	12.44030752	11.98371396	0.030609772	0.031524916
DNAJC6	0.000457644	0.003113723	-0.45617326	-1.371898036	8.349945709	7.893772449	0.033273983	0.067142531
NTHL1	0.021107106	0.050927341	-0.455799863	-1.371543009	10.58132144	10.12552157	0.079536526	0.198913694
GMFB	0.001511746	0.007006194	-0.455635514	-1.371386774	12.00568087	11.55004536	0.042282198	0.092995349
ZBTB4	0.001281976	0.006228343	-0.455623965	-1.371375796	12.89184044	12.43621648	0.03736181	0.090398174
TUBB	0.001589235	0.0072443	-0.455575741	-1.371329957	15.59164752	15.13607178	0.063882563	0.081432585
RYR3	0.023606689	0.05563461	-0.45537667	-1.371140746	8.756927668	8.301550998	0.074662093	0.208660235
HIST2H3C	0.031561952	0.070205954	-0.455097533	-1.37087548	10.80414496	10.34904743	0.107210265	0.218078745
POC5	0.00042941	0.003009414	-0.454932894	-1.370719046	9.896986862	9.442053967	0.039238063	0.062169783
FSD1	6.16081773308378e-05	0.001045323	-0.454857349	-1.370647272	11.41807527	10.96321793	0.036325392	0.02628369
NAV1	0.000675302	0.004029268	-0.454582707	-1.37038637	12.33005979	11.87547709	0.07869654	0.024983516
BORCS8	0.00527371	0.017321753	-0.454548842	-1.370354203	9.191747966	8.737199124	0.128361915	0.062431621
UBA6	9.33134171695812e-05	0.001257543	-0.454481821	-1.370290544	12.41301843	11.95853661	0.043395709	0.02435256
NT5DC1	0.00150901	0.006995529	-0.454370803	-1.370185101	8.054830072	7.600459269	0.044174186	0.091743072
C1orf52	0.007470059	0.022683662	-0.454099296	-1.369927264	9.414349654	8.960250358	0.094951268	0.125263412
RNF166	0.000132312	0.00152838	-0.45386718	-1.369706874	10.42998038	9.976113197	0.045078254	0.03026682
KIAA0355	0.001219258	0.006018124	-0.453698419	-1.36954666	10.59493343	10.14123501	0.073787104	0.061610805
FGD4	0.007338992	0.022361621	-0.453467549	-1.369327513	6.7136432	6.260175651	0.151246343	0.038953051
PECR	0.001715232	0.007647512	-0.453459329	-1.369319711	9.557938583	9.104479254	0.069414758	0.078940815
POLD2	3.58029095053136e-05	0.000814858	-0.453453474	-1.369314154	12.62789094	12.17443747	0.027555889	0.027566039
LRP5	0.000451728	0.003101003	-0.453405503	-1.369268624	12.21801349	11.76460799	0.04417708	0.059654741
PTGR2	0.001379571	0.006569599	-0.453091572	-1.368970702	8.069725361	7.61663379	0.086902211	0.047769221
LIG3	0.000921649	0.004952688	-0.452418782	-1.368332442	11.78760531	11.33518652	0.055076133	0.070028125
NOL4L	0.000294865	0.002412776	-0.45229594	-1.368215938	10.4995773	10.04728136	0.034167743	0.056900242
DCP2	5.01414953030347e-05	0.000944762	-0.452282354	-1.368203053	11.8397596	11.38747725	0.031709636	0.028031912
STOX1	0.013925672	0.036512627	-0.452212268	-1.368136587	8.06400909	7.611796822	0.035109288	0.184092842
KLHL5	0.001179642	0.005882127	-0.451702869	-1.367653599	11.57731277	11.1256099	0.089357184	0.031894865
C9orf72	0.000544997	0.003475841	-0.45165057	-1.367604021	9.088213248	8.636562678	0.024008255	0.073803123
NLRX1	0.001433738	0.006751617	-0.451460147	-1.367423521	10.91899779	10.46753764	0.061184886	0.07886486
CALD1	0.000166407	0.001708076	-0.450993587	-1.366981376	12.32860916	11.87761557	0.016861231	0.054648826
PKIA	0.003899173	0.013780276	-0.45082322	-1.366819959	8.516798174	8.065974953	0.030461687	0.126682477
RFWD3	2.77096949119951e-06	0.000341978	-0.450812883	-1.366810166	12.94507539	12.4942625	0.003360478	0.020099382
TAF9	7.83503161559529e-06	0.000447069	-0.450536667	-1.366548504	11.78051719	11.32998052	0.026212814	0.003378676
MCM7	7.10000164574892e-05	0.00111921	-0.450535481	-1.36654738	13.53628627	13.08575079	0.037515781	0.026675762
RAPGEF6	0.016755161	0.042424437	-0.450319121	-1.366342455	8.443843102	7.993523981	0.045767768	0.191855731
PAICS	2.33589460815579e-05	0.000684152	-0.449911516	-1.365956477	13.40747527	12.95756375	0.007731922	0.033857618
GRIP1	0.02386313	0.056080271	-0.449307768	-1.365384962	3.766402673	3.317094905	0.164824876	0.144813812
MTF2	0.002223067	0.009274402	-0.449091387	-1.365180192	10.95787497	10.50878358	0.090407359	0.065323585
PTPN2	0.00137295	0.006552497	-0.448943691	-1.365040439	10.82595747	10.37701378	0.050751114	0.083991498
MITF	0.001584335	0.007233274	-0.448800747	-1.364905196	9.796028117	9.34722737	0.084232409	0.057305833
FBXO46	0.00338937	0.012477317	-0.44832943	-1.364459364	10.73459966	10.28627023	0.064620615	0.106681004
SORD	0.000287605	0.002381265	-0.447964197	-1.364113981	10.49891152	10.05094733	0.034108942	0.055703642
C3orf14	0.010547645	0.029455423	-0.447496406	-1.363671742	8.684184064	8.236687658	0.121932881	0.11983406
IL17RD	0.00031781	0.002521639	-0.447288275	-1.363475025	10.89892612	10.45163785	0.0430649	0.051205834
VAPB	0.000453425	0.003104738	-0.447282445	-1.363469516	11.08396545	10.63668301	0.04156226	0.06037731
RBMS1	0.000154816	0.001649763	-0.44676692	-1.362982388	10.93333263	10.48656571	0.022016871	0.051081027
RIMS2	0.000204162	0.001929052	-0.44659467	-1.362819665	13.06252806	12.61593339	0.039538086	0.044678061
TNFRSF10B	4.20958079235627e-05	0.000874018	-0.4461742	-1.362422532	12.410579	11.9644048	0.036773813	0.01560929
FAM83B	0.000362984	0.00273573	-0.446066278	-1.362320618	10.98082481	10.53475854	0.033960819	0.060107258
ZNF469	0.002775654	0.010848444	-0.445687127	-1.361962638	10.26637305	9.82068592	0.082387874	0.083745259
POLR1B	0.000460561	0.003126264	-0.445573964	-1.361855811	10.92317356	10.47759959	0.041773117	0.060248889
NRG4	0.013412005	0.035443024	-0.445524957	-1.361809551	3.317094905	2.871569948	0.144813812	0.111223688
ROBO2	0.001134895	0.00572605	-0.445491999	-1.361778441	9.53445296	9.088960961	0.059733657	0.070797971
SPDYE3	0.043797728	0.091312418	-0.445423695	-1.36171397	7.32561832	6.880194625	0.152311887	0.217304605
GALNT2	5.14560494893873e-05	0.000956096	-0.444830601	-1.361154282	13.89216965	13.44733905	0.015691769	0.038849794
PHF21B	0.049511839	0.101116258	-0.444701835	-1.3610328	6.949671358	6.504969523	0.140108772	0.238333992
APIP	8.78444664978914e-05	0.001225937	-0.444539821	-1.360879965	10.17365302	9.729113201	0.010211914	0.046833942
ATXN2L	0.010848896	0.030077461	-0.444304813	-1.360658302	12.92657861	12.4822738	0.141776445	0.095844605
RRM1	1.91162943078243e-05	0.000625147	-0.444025262	-1.360394673	12.76597111	12.32194585	0.017991146	0.027173319
TFAM	1.42819474692117e-05	0.000543288	-0.444010931	-1.36038116	12.21256607	11.76855514	0.01169788	0.027934955
HIRIP3	0.003791005	0.013504773	-0.443623454	-1.360015839	9.781092307	9.337468853	0.124600032	0.025748206
PRRC2B	3.87595399250753e-05	0.000845297	-0.443473475	-1.359874463	14.16956994	13.72609646	0.008278055	0.037998169
STRN4	0.000151248	0.00163338	-0.442975113	-1.359404792	12.88840298	12.44542787	0.050551599	0.021222645
PRKDC	0.000124173	0.001481143	-0.442833989	-1.359271821	15.2759927	14.83315871	0.04343707	0.028822162
CDC25B	5.07170043130286e-05	0.000951126	-0.442763113	-1.359205045	14.89182366	14.44906055	0.022649428	0.034836802
INPP5J	0.01980783	0.048438875	-0.442734862	-1.35917843	7.414688821	6.971953959	0.038748399	0.200338022
TANC1	0.001013469	0.005305051	-0.442539353	-1.358994251	10.27635952	9.833820164	0.086271137	0.023187786
ARL8B	8.46474160880239e-05	0.001203235	-0.441885853	-1.358378804	11.54767856	11.10579271	0.027955626	0.038034279
ASH2L	0.000311241	0.002487542	-0.441702093	-1.358205795	11.00417966	10.56247757	0.034419669	0.055985019
JRK	0.002281715	0.009456044	-0.441655416	-1.358161852	12.15209545	11.71044004	0.028592713	0.106691499
ALG10	0.01009913	0.028464721	-0.441625081	-1.358133295	8.48504493	8.043419849	0.022160714	0.165131614
CEP250	0.001130139	0.005707806	-0.44157037	-1.358081792	13.86693616	13.42536579	0.063070318	0.066585826
METTL3	0.001052552	0.005433625	-0.440804392	-1.357360929	11.39830245	10.95749806	0.019167083	0.087799307
SOCS4	7.79565141630098e-05	0.001157194	-0.440771511	-1.357329993	10.88809789	10.44732638	0.041070477	0.020966884
STAU1	5.13501763301289e-05	0.000956096	-0.440670399	-1.357234868	13.52112093	13.08045053	0.011331008	0.0399083
PKIG	6.24988851884536e-05	0.001049759	-0.440462413	-1.357039216	12.39949602	11.95903361	0.036979767	0.0230512
CFL1	0.000344219	0.002646356	-0.440258704	-1.356847615	15.56641426	15.12615556	0.010682508	0.066363074
MVK	0.001012278	0.005302896	-0.439545857	-1.356177352	9.889609456	9.450063599	0.053424197	0.070808218
IGHMBP2	6.83134332920727e-05	0.001105867	-0.43901402	-1.355677501	10.60531007	10.16629605	0.027099294	0.035196513
HIST1H2BD	0.00241363	0.009847292	-0.437767365	-1.354506545	13.03294103	12.59517366	0.033132988	0.106088664
CCDC97	6.02547165017582e-05	0.001036961	-0.437666502	-1.354411851	10.64763177	10.20996527	0.023395825	0.035960205
SLC35F2	0.007377731	0.022458148	-0.437554678	-1.354306874	9.592400338	9.15484566	0.091450544	0.120063714
BDNF	0.00045744	0.003113723	-0.437355371	-1.354119791	11.48191239	11.04455702	0.031073889	0.064767147
NOD1	0.002115891	0.008933825	-0.437204887	-1.353978553	8.947347804	8.510142918	0.066626838	0.083934113
GCSH	0.00127931	0.006222907	-0.437024269	-1.353809053	7.006179931	6.569155662	0.075814198	0.055182491
BAIAP2L2	0.001984855	0.00851808	-0.436554755	-1.353368537	9.629776079	9.193221324	0.028454029	0.101277246
ACYP1	0.000166788	0.00170942	-0.436279865	-1.353110693	8.925274716	8.488994851	0.047610529	0.028242792
TCTEX1D2	0.028075171	0.063762537	-0.436199598	-1.353035412	6.807704619	6.371505021	0.186420657	0.124677793
EBP	0.000504258	0.003313195	-0.436019335	-1.352866362	11.62727186	11.19125253	0.066722613	0.030677163
MARS	1.80985997895563e-05	0.000611816	-0.435857707	-1.352714806	13.72608868	13.29023097	0.015917485	0.027243678
PDZK1	0.033753644	0.074036245	-0.43532885	-1.352219025	4.132914564	3.697585714	0.209979429	0.111223677
FPGT-TNNI3K	0.012645645	0.03392482	-0.43532885	-1.352219025	4.271260397	3.835931547	0.087759027	0.151810929
IER3	0.005593349	0.018108014	-0.435164825	-1.352065295	9.794029777	9.358864952	0.124454599	0.061681135
ABCB7	0.000145582	0.001598219	-0.435128759	-1.352031495	10.94390413	10.50877537	0.037121635	0.038295594
FAM118A	0.00366944	0.013180092	-0.434963246	-1.351876392	9.999282419	9.564319173	0.071428947	0.100927405
PM20D2	0.003070392	0.011657781	-0.434910595	-1.351827057	10.55839336	10.12348276	0.010887953	0.117294855
ARHGAP30	0.038375641	0.082147457	-0.434909118	-1.351825673	6.096144516	5.661235398	0.232221177	0.086285307
ABCA5	0.043734547	0.091227975	-0.434874802	-1.351793518	8.849763108	8.414888306	0.063724976	0.250991647
RFX1	0.004527374	0.015421249	-0.434827204	-1.35174892	9.176415831	8.741588627	0.088599384	0.096382245
CTNNBIP1	0.000623936	0.003810151	-0.434659461	-1.35159176	10.34863282	9.913973363	0.044949134	0.062946192
ISYNA1	0.001400992	0.006634559	-0.433741125	-1.35073169	12.06027187	11.62653074	0.069137192	0.065614936
CCNT1	0.000276994	0.002327594	-0.433520676	-1.350525309	11.55731498	11.1237943	0.025372165	0.057234314
ADGRA3	0.000246185	0.002167047	-0.433342299	-1.350358338	10.91363071	10.48028841	0.005389324	0.060482679
ELP4	0.009684052	0.027545709	-0.433317606	-1.350335225	9.366846214	8.933528608	0.063305606	0.148588899
ZNF273	5.53547790272626e-05	0.000992992	-0.433037476	-1.350073055	8.428967936	7.99593046	0.01971964	0.036569556
PICK1	0.001779493	0.007859958	-0.432649277	-1.349709827	9.841627607	9.40897833	0.073816116	0.069341673
RNF41	0.000713201	0.004176169	-0.43261911	-1.349681604	11.27429101	10.8416719	0.067454278	0.042446297
PLEKHM2	0.000218744	0.002021718	-0.432539777	-1.349607389	11.91623545	11.48369567	0.047063025	0.035263696
PAQR6	0.021789951	0.052253665	-0.432431364	-1.349505975	8.06146002	7.629028656	0.14094774	0.149212716
CENPJ	0.007146948	0.021900884	-0.432317409	-1.349399385	11.59355591	11.1612385	0.051684733	0.138455565
TYSND1	0.001324817	0.006389888	-0.432238995	-1.349326044	11.79029649	11.35805749	0.08816577	0.031427367
ARHGAP33	0.037631703	0.080920986	-0.432137061	-1.34923071	9.910689227	9.478552165	0.207259966	0.129788823
PDSS1	0.000466852	0.003151052	-0.431982269	-1.349085954	8.436920476	8.004938207	0.045792227	0.054685496
FAM216A	0.00043498	0.00302736	-0.43194642	-1.349052432	10.51752645	10.08558003	0.024889912	0.065461756
HIGD1A	6.48689499930943e-05	0.001072771	-0.431650151	-1.348775421	10.43753232	10.00588217	0.030858047	0.030100775
MCM2	0.003604846	0.012999906	-0.431564276	-1.348695139	12.42150983	11.98994555	0.052845595	0.110059257
VWA5A	0.005722029	0.018440452	-0.431437542	-1.348576668	9.027411072	8.59597353	0.135157575	0.030630298
CCT6A	0.000180972	0.00179865	-0.431180327	-1.348336254	13.63023456	13.19905423	0.049367212	0.026135671
LARGE2	0.018735627	0.046259777	-0.43117364	-1.348330004	7.208201351	6.777027711	0.140277475	0.135977622
CHAF1A	3.22969069440919e-05	0.000775299	-0.431065905	-1.34822932	12.05759631	11.62653041	0.01569618	0.03251225
E2F8	0.000139023	0.001560133	-0.430996113	-1.348164099	9.581079987	9.150083874	0.022812776	0.046965348
ZNF532	0.000222445	0.002043016	-0.430826243	-1.348005369	12.29183095	11.86100471	0.050426519	0.030294825
NHLRC3	0.00297878	0.011409558	-0.430764005	-1.347947217	10.42067294	9.989908933	0.066841073	0.094470677
PRSS23	8.22686082956946e-05	0.001184065	-0.430756532	-1.347940236	14.28831419	13.85755766	0.035199516	0.029119743
TRAP1	0.000877094	0.004803718	-0.430424483	-1.34763003	12.22842825	11.79800377	0.061889879	0.056310171
BRD4	0.000155706	0.001655961	-0.430342903	-1.347553829	11.58008097	11.14973807	0.009426785	0.052822653
GADD45A	0.020849832	0.050465501	-0.430133412	-1.347358167	9.996817479	9.566684067	0.172378816	0.104147135
PARPBP	0.001013178	0.005305051	-0.430052896	-1.347282973	9.578367526	9.148314631	0.037154823	0.078452446
MAML1	0.000973518	0.005147843	-0.429974592	-1.34720985	11.63306075	11.20308616	0.060218876	0.061243399
ZNF337	0.020323482	0.049451859	-0.429930198	-1.347168395	8.560420079	8.130489881	0.088334595	0.179124807
DCAF15	0.000685665	0.004058955	-0.429887892	-1.347128891	11.3674851	10.93759721	0.077785282	0.009721765
DBNDD1	0.001356601	0.006494765	-0.429729215	-1.346980733	11.22262743	10.79289822	0.057807408	0.073664147
REXO1	0.003170022	0.0119006	-0.429434323	-1.346705434	10.74650959	10.31707527	0.110958715	0.038119924
H2AFX	0.003039382	0.011575549	-0.429399677	-1.346673093	12.4161866	11.98678692	0.051584444	0.103885813
STX1B	0.03400987	0.074506851	-0.429156567	-1.346446183	9.789983807	9.360827239	0.085864195	0.218571763
NSUN5	0.001338718	0.006431928	-0.429007616	-1.346307177	9.99188159	9.562873974	0.022082875	0.090499914
C1orf35	0.007137265	0.021875379	-0.428833773	-1.346144958	9.923102272	9.494268498	0.107844879	0.099215636
NEK7	0.000658549	0.003949576	-0.428827899	-1.346139477	12.54123759	12.11240969	0.033763337	0.069629798
SLC4A8	0.000332714	0.002589315	-0.428438117	-1.345775831	9.548043962	9.119605845	0.057810093	0.029374545
UBAP2L	0.001124608	0.005685223	-0.42825465	-1.3456047	13.3674279	12.93917325	0.053969147	0.07056136
TIMM10	0.002189126	0.009163689	-0.428209277	-1.345562381	11.06105218	10.6328429	0.072877561	0.076856786
SEMA6B	0.021260953	0.051200336	-0.427548316	-1.344946062	7.518157563	7.090609247	0.154596013	0.129081001
CCNA2	0.000336178	0.002602801	-0.427251167	-1.344669075	12.43336081	12.00610964	0.041639666	0.049699195
TRMT2B	5.58395250479891e-05	0.000995917	-0.427216633	-1.344636888	11.04719862	10.61998198	0.025651369	0.032086208
FANCB	0.001247922	0.006128032	-0.427095969	-1.34452443	9.835401997	9.408306028	0.02298	0.088096463
MAST2	0.002260155	0.009399886	-0.426603828	-1.344065856	12.08709825	11.66049442	0.098065052	0.041338189
JPT1	1.03663758154397e-05	0.000484899	-0.42654191	-1.344008172	12.92060287	12.49406096	0.022976845	0.013880048
RPL17	0.040402321	0.08563142	-0.426151996	-1.343644979	8.050084759	7.623932763	0.082408827	0.232841635
TELO2	7.99304193071279e-05	0.001171366	-0.426087474	-1.343584888	10.87615948	10.45007201	0.039282209	0.021663109
TCERG1	0.004455807	0.015225822	-0.425939315	-1.343446915	12.4302662	12.00432688	0.075933135	0.102648453
UBE2S	0.030933934	0.069113847	-0.425844063	-1.343358218	13.04689844	12.62105438	0.225852878	0.004833672
CCNE2	0.000604256	0.003722464	-0.425516179	-1.343052945	9.422547471	8.997031292	0.030775198	0.068499631
SMC1A	3.04692864591269e-05	0.0007643	-0.425323509	-1.342873594	13.90292079	13.47759728	0.018870668	0.029599289
HIST1H4H	0.003516044	0.012794698	-0.425123992	-1.342687895	12.4494151	12.02429111	0.092431823	0.075668387
FAT4	0.000108757	0.001368266	-0.424887911	-1.342468197	12.88454643	12.45965852	0.047037934	0.011242776
SH3BGRL2	0.001847739	0.008083732	-0.424680173	-1.342274905	8.908208181	8.483528008	0.054632474	0.08424536
MAPK6	0.00029481	0.002412776	-0.424268762	-1.341892185	11.83136949	11.40710073	0.056130297	0.026927232
BTG3	3.19076800518896e-05	0.000774399	-0.424247951	-1.341872828	8.615682882	8.191434931	0.033178648	0.012409642
MTX3	0.000839508	0.004658451	-0.424233899	-1.341859759	11.38842328	10.96418938	0.053828851	0.0612403
LDLRAD3	0.0013843	0.00657846	-0.42409188	-1.341727672	10.80828887	10.38419699	0.054261494	0.075409452
ZC3H12C	0.000271919	0.002294643	-0.42395302	-1.341598536	9.964507803	9.540554782	0.036977971	0.048433043
IFITM2	0.007111822	0.021811483	-0.423535559	-1.341210385	7.545749686	7.122214126	0.070229162	0.126382983
RNF167	0.000254556	0.002199817	-0.423507696	-1.341184483	12.13940206	11.71589437	0.013606686	0.058286221
SCN2A	0.000889666	0.004847819	-0.423312452	-1.341002988	6.430537133	6.007224681	0.075212381	0.034135404
ATAD5	0.004524567	0.015418157	-0.423021576	-1.340732643	10.14315343	9.720131852	0.109744729	0.064590358
HSD17B11	0.003779159	0.013474505	-0.422954835	-1.340670619	8.271366834	7.848412	0.02043071	0.119466974
PPP1R8	6.80394095195285e-05	0.001104765	-0.422801856	-1.340528467	11.44306244	11.02026058	0.041453847	0.010391698
ABHD5	0.000107289	0.001356156	-0.422719716	-1.340452146	9.577216657	9.154496941	0.030259969	0.037196594
NTN1	0.003182418	0.011936663	-0.422372906	-1.340129952	11.64675599	11.22438308	0.078870528	0.084401319
AP2B1	2.24183430954955e-07	0.000148563	-0.422290844	-1.340053727	13.15986886	12.73757801	0.003274284	0.009631079
DTX4	0.033702845	0.073944979	-0.422265716	-1.340030387	6.634998722	6.212733006	0.198242866	0.117351927
RSPRY1	1.00923726095282e-06	0.000263273	-0.422003332	-1.339786697	11.30129311	10.87928978	0.007365479	0.012851678
PMF1	0.001336529	0.006427401	-0.421559848	-1.33937491	9.924127825	9.502567976	0.054377247	0.073587392
DNAJB2	0.002722302	0.010697084	-0.421465076	-1.339286928	11.41208877	10.99062369	0.036345641	0.104367091
RAD51	0.02462923	0.057477729	-0.420397686	-1.338296412	5.885754206	5.465356519	0.146737977	0.146480772
DDIAS	0.009251307	0.026639724	-0.420392026	-1.338291161	9.66878164	9.248389614	0.074478287	0.135534848
CDK2	0.000260316	0.002231621	-0.420051254	-1.337975087	11.64837741	11.22832616	0.023729272	0.054787315
ANKHD1	0.017444333	0.043790446	-0.419987447	-1.337915914	6.641580976	6.221593529	0.176719121	0.058688028
UCK2	0.000306038	0.002458274	-0.41975728	-1.33770248	11.74494298	11.3251857	0.011579323	0.061097643
IGSF3	0.001684585	0.007563241	-0.419142026	-1.337132123	12.03574421	11.61660218	0.02939615	0.092124979
MCOLN3	0.005567588	0.01804017	-0.419112993	-1.337105214	8.808393752	8.38928076	0.069156733	0.114314979
FAM19A2	0.037607789	0.08088037	-0.419070658	-1.337065979	5.717216943	5.298146285	0.083030508	0.222085777
EXOC5	0.000609698	0.003741271	-0.418723366	-1.336744153	11.92839176	11.50966839	0.00374715	0.073973283
TMEM56	0.013107593	0.034867628	-0.418707169	-1.336729145	10.88862781	10.46992064	0.022319706	0.168979506
ASPM	0.003701667	0.013265817	-0.418484032	-1.336522414	13.47839178	13.05990775	0.072901896	0.094365115
PPM1F	4.2329496089757e-06	0.000368035	-0.418214582	-1.336272816	12.00786254	11.58964795	0.020691495	0.00371779
ABCE1	0.000388242	0.002843579	-0.417949896	-1.336027678	12.62175807	12.20380817	0.056834963	0.033183664
HIST1H2BH	0.000332114	0.002586664	-0.417729011	-1.33582314	12.20759296	11.78986395	0.060498759	0.018261836
ACTN1	4.4741175894746e-05	0.000899184	-0.417715993	-1.335811087	13.83068541	13.41296942	0.010971371	0.036361741
ACBD5	0.001447524	0.006804591	-0.417648879	-1.335748946	11.18561559	10.76796671	0.019264036	0.090547173
RFC5	0.000411494	0.0029389	-0.417431543	-1.335547736	11.14342994	10.7259984	0.059155596	0.030860132
AP1AR	6.94716685114906e-05	0.001110098	-0.417252413	-1.33538192	9.881333641	9.464081228	0.035516806	0.023155411
WDR75	0.000418272	0.002959723	-0.416621095	-1.33479769	11.4727953	11.0561742	0.049679835	0.044763682
PTTG1	0.000223432	0.002046238	-0.416520466	-1.334704591	12.16116787	11.74464741	0.034783534	0.045077976
BTBD10	0.00029196	0.002403672	-0.416258853	-1.334462582	10.96692756	10.55066871	0.058095318	0.018361765
CDCA8	0.00115595	0.005801745	-0.416214886	-1.334421914	12.18309522	11.76688034	0.060894892	0.062080818
CCDC150	0.011929665	0.032381955	-0.416029049	-1.334250034	8.149099791	7.733070743	0.100113971	0.130827679
NAA10	0.000395711	0.002875447	-0.415746115	-1.333988394	10.95182399	10.53607787	0.028576078	0.059256907
ALKBH2	0.002883133	0.011149362	-0.41544942	-1.333714084	10.25768886	9.842239435	0.085182632	0.070595287
SCAMP5	4.69352600330877e-05	0.000918778	-0.415124186	-1.333413451	10.02485986	9.609735675	0.034717519	0.015944748
TES	0.008704474	0.025447618	-0.415039329	-1.333335024	7.388324501	6.973285172	0.070013495	0.132705586
HSPA4	1.6033435995648e-05	0.000580569	-0.414775621	-1.333091329	13.53339795	13.11862233	0.020147448	0.021033205
C2orf16	0.010343144	0.029000091	-0.414549086	-1.33288202	8.366597451	7.952048364	0.154593726	0.030009527
ZFYVE16	0.000596345	0.003686433	-0.413923131	-1.332303836	11.76859346	11.35467033	0.004372842	0.072669459
GOT2	5.98254203188917e-05	0.001036223	-0.413840801	-1.332227808	13.52333253	13.10949173	0.025324149	0.031596224
CRNDE	0.003385155	0.012467506	-0.413598007	-1.332003624	9.810538318	9.396940311	0.049536938	0.103811739
SLC19A2	0.000549799	0.003495226	-0.413526133	-1.331937266	8.718236978	8.304710844	0.050288429	0.050431558
RUBCN	0.004913532	0.016410055	-0.413419702	-1.331839009	10.72235808	10.30893838	0.103115439	0.074665386
MACF1	0.0068528	0.02122996	-0.413260855	-1.331692376	13.93513532	13.52187446	0.046204344	0.131744605
HMGB3	0.000235414	0.002113868	-0.41295289	-1.331408136	11.01271814	10.59976525	0.051329531	0.025259166
TUBA1B	0.00026405	0.002249489	-0.412655872	-1.331134058	13.86626467	13.4536088	0.040002818	0.04318828
NDUFAF4	0.000457611	0.003113723	-0.411728775	-1.330278927	8.771319994	8.359591219	0.027113468	0.061960371
CENPE	0.00056201	0.003542227	-0.411461636	-1.330032627	12.36980649	11.95834485	0.051167245	0.049608103
KLF10	0.001023668	0.005339332	-0.411252641	-1.329839966	11.39189345	10.98064081	0.04290889	0.071322201
ZBTB26	4.01664505401294e-05	0.000859466	-0.411101905	-1.329701029	8.47698424	8.065882335	0.0207236	0.029895878
PPM1H	1.33670527369836e-05	0.000541559	-0.41084387	-1.329463224	12.95718211	12.54633824	0.02095711	0.017899584
PPFIBP1	0.000229919	0.002084296	-0.410248334	-1.328914543	12.62916804	12.21891971	0.028522933	0.048762088
PGAP1	0.00164198	0.007420596	-0.410231607	-1.328899135	10.67361666	10.26338505	0.087409295	0.034594857
INTS7	0.003131442	0.011800381	-0.409998035	-1.328684004	9.137014656	8.727016621	0.060157909	0.094049773
CSNK1E	0.003291524	0.012214926	-0.409716762	-1.328424985	11.92250409	11.51278733	0.08558388	0.073912781
CHD1	0.00067654	0.004031159	-0.409191165	-1.327941106	12.6562436	12.24705243	0.041971411	0.061379785
SSRP1	9.63364961464673e-06	0.000478165	-0.409184104	-1.327934607	14.06650255	13.65731845	0.025281807	0
KPNB1	8.61048608399584e-05	0.001211113	-0.409055126	-1.327815894	14.68037829	14.27132316	0.012515252	0.042062836
PLB1	0.022770421	0.054073028	-0.408938779	-1.327708816	6.949984935	6.541046155	0.037760813	0.19312695
DARS2	0.000406925	0.002924444	-0.40873998	-1.327525874	11.07454659	10.66580661	0.033800247	0.055690162
USP45	0.004103095	0.014318563	-0.408544984	-1.327346457	9.446981268	9.038436284	0.021021681	0.117870522
DNAJC16	0.000360019	0.002718773	-0.408487336	-1.327293419	10.48360086	10.07511353	0.048883157	0.039882727
STEAP1	0.012803297	0.034227921	-0.408242413	-1.327068107	8.45493332	8.046690906	0.115981076	0.117418314
MEX3C	0.000363872	0.002741133	-0.408155222	-1.326987906	11.12125404	10.71309881	0.016582803	0.060995918
SH3PXD2B	0.000266286	0.002264701	-0.408154394	-1.326987144	11.87941696	11.47126257	0.012945179	0.056897533
KPNA4	6.77933492610316e-06	0.000422952	-0.407650154	-1.326523427	12.26805978	11.86040963	0.019962782	0.011545394
RELL2	0.000960551	0.005099383	-0.40757831	-1.326457369	8.227521831	7.819943521	0.074586929	0.031923892
TAPT1	0.001923639	0.008334213	-0.407534032	-1.326416659	8.695585388	8.288051356	0.030996338	0.09232648
ARMCX5	0.000763062	0.004364887	-0.407317011	-1.326217145	9.474907837	9.067590826	0.025467375	0.071992636
TAF5	0.002922405	0.011254634	-0.407195138	-1.326105116	9.263437284	8.856242146	0.066247772	0.086345491
GLIS3	0.010575129	0.029511691	-0.406988189	-1.325914905	9.956019092	9.549030903	0.050802109	0.147076275
FASN	0.002053663	0.008728341	-0.406922528	-1.32585456	15.21064039	14.80371786	0.093811335	0.03147656
SLIRP	0.000135321	0.001546312	-0.406695407	-1.32564585	10.75098932	10.34429391	0.048843891	0.002937619
GRK3	0.018668456	0.046150581	-0.406594589	-1.325553215	7.009973583	6.603378994	0.073823622	0.168570374
CISD1	0.000152076	0.001636824	-0.406497272	-1.325463803	11.02368162	10.61718435	0.036181526	0.035058954
C5orf22	0.000432427	0.003018732	-0.406449797	-1.325420186	10.59712523	10.19067544	0.051669556	0.040742288
TNFAIP8L1	0.00044567	0.003077801	-0.406357414	-1.325335315	11.77804792	11.37169051	0.011236847	0.065338723
EXTL3	0.004021882	0.014115811	-0.406192529	-1.325183852	12.20169835	11.79550582	0.008625397	0.118077506
VPS13A	0.003661745	0.013160854	-0.4061504	-1.325145156	12.38549922	11.97934882	0.028162336	0.111900446
MCRIP1	0.001034329	0.005373574	-0.406029421	-1.325034038	12.19344069	11.78741127	0.041308914	0.071298011
RFC2	0.000736512	0.004271378	-0.405895133	-1.324910708	11.55698335	11.15108821	0.064598855	0.038889088
NCLN	0.002271699	0.009435702	-0.405545654	-1.3245898	12.62628396	12.2207383	0.028306285	0.097271428
IKBKB	0.013194159	0.03504961	-0.405149571	-1.324226192	12.33672571	11.93157614	0.104192209	0.128261844
POLE	0.000603607	0.00371989	-0.40492027	-1.324015737	12.49177124	12.08685097	0.066083398	0.027143335
CENPA	0.000119966	0.001451411	-0.404695575	-1.323809543	11.24558537	10.84088979	0.039766146	0.025472876
B3GNT4	0.019034914	0.046869289	-0.404493338	-1.323623984	7.232393231	6.827899893	0.110318683	0.147468395
KIFC1	0.000555943	0.003523311	-0.404488407	-1.323619459	12.15369672	11.74920831	0.066611156	0.021068214
HMGN2	0.002683705	0.010594577	-0.40434498	-1.323487877	13.11348955	12.70914457	0.105392581	0.006917096
KCNIP1	0.004475143	0.01526596	-0.404340931	-1.323484162	9.901731455	9.497390524	0.084012731	0.087567001
CCDC15	0.000385106	0.002832145	-0.404242036	-1.323393442	9.637685485	9.233443449	0.057209167	0.027607425
RASSF3	0.002523221	0.010173178	-0.403898831	-1.323078655	10.75143865	10.34753981	0.063922465	0.081745356
MRPL47	0.000477822	0.003203385	-0.40356503	-1.322772566	10.74532102	10.34175599	0.039004283	0.054518097
NUP93	6.19741197475915e-05	0.00104822	-0.403424934	-1.322644122	12.16634086	11.76291593	0.038742055	0.009231722
ULK3	0.002309834	0.009540859	-0.403414676	-1.322634717	11.15059303	10.74717835	0.067790001	0.07517102
PARD6A	0.026395283	0.060580016	-0.403257056	-1.322490223	9.20934752	8.806090464	0.086571584	0.183935319
MTMR7	0.025643014	0.059284733	-0.402817743	-1.322087574	6.784980785	6.382163042	0.14720009	0.137183412
BATF2	0.003990377	0.014040927	-0.402348152	-1.321657311	5.100593987	4.698245835	0.063787309	0.098106245
GINS2	0.004680374	0.015808544	-0.402268389	-1.321584241	11.03422321	10.63195482	0.080000493	0.092408531
PANX1	1.11126261874928e-05	0.000503699	-0.401826036	-1.321179084	10.88790983	10.48608379	0.017681545	0.01869721
GEN1	0.006322974	0.019906666	-0.401825113	-1.32117824	10.30781712	9.905992005	0.084762465	0.102126298
ARMC8	0.005656972	0.018260047	-0.401607012	-1.320978524	9.652844231	9.251237218	0.001792169	0.128580808
ABCC4	0.00012076	0.001456628	-0.401442134	-1.320827565	11.94789521	11.54645308	0.031467988	0.034808325
TEX15	0.038946172	0.083100194	-0.401190183	-1.320596917	7.265553571	6.864363388	0.211330054	0.089915036
TUBB2B	0.047485334	0.097646838	-0.40103694	-1.320456651	5.848140382	5.447103442	0.081664317	0.231732067
OPHN1	0.000385323	0.002832448	-0.400906203	-1.320336996	9.366890173	8.96598397	0.026318802	0.057246906
MRPL12	0.043457873	0.090780297	-0.400640239	-1.320093612	8.311804185	7.911163946	0.068243059	0.22805883
CKAP5	4.0727578708876e-06	0.000368035	-0.400521666	-1.31998512	14.67766695	14.27714529	0.01751423	0.009531123
RASD2	0.023778002	0.055921051	-0.400359695	-1.319836934	4.515309923	4.114950228	0.189390692	0.04760955
SNX27	0.000126017	0.001493044	-0.400232355	-1.319720443	11.13229835	10.732066	0.042408354	0.020928302
PDE5A	0.0008264	0.004604504	-0.400005999	-1.319513397	10.39319676	9.993190764	0.029009768	0.070855582
UCHL5	0.000413416	0.00294188	-0.399925851	-1.319440095	10.85664967	10.45672382	0.035645995	0.053153988
ANKRD31	0.043091772	0.090191169	-0.399540899	-1.319088077	6.042241545	5.642700647	0.09713799	0.21586044
C21orf58	0.036596555	0.079117986	-0.398917471	-1.318518187	9.526791708	9.127874237	0.120312195	0.188534532
LRR1	0.000752884	0.00432203	-0.398661371	-1.318284151	9.575487	9.176825629	0.054418772	0.05085361
SNRNP70	0.014216908	0.037149117	-0.398099878	-1.317771178	13.94862577	13.55052589	0.031395962	0.163005334
LDHB	5.58891815770343e-05	0.000995917	-0.397422929	-1.317152991	14.22038345	13.82296052	0.029179356	0.02468955
SLC37A4	0.001000009	0.005261985	-0.397361447	-1.31709686	11.37934375	10.98198231	0.063837639	0.048105373
HHEX	0.011846229	0.032237048	-0.396844649	-1.316625139	7.818491575	7.421646926	0.129417558	0.088563244
STX17	0.003044267	0.011591412	-0.39682962	-1.316611423	10.08425465	9.687425027	0.021931965	0.104970079
USP13	1.28860263224249e-05	0.000535945	-0.39676716	-1.316554423	10.92645275	10.52968559	0.019790481	0.017431164
UBE3C	6.9333963885482e-05	0.001108999	-0.396751016	-1.31653969	12.85097173	12.45422071	0.023377646	0.032820158
KRT80	0.000507851	0.003330573	-0.396719263	-1.316510715	12.13753378	11.74081452	0.020604144	0.063690442
ZNF695	0.026962981	0.061601779	-0.396289886	-1.316118951	6.342412162	5.946122276	0.197908958	0.035882543
PPP1R13B	0.004958973	0.016517251	-0.396229814	-1.316064151	8.298181441	7.901951627	0.104676732	0.063297221
PPP1R15A	0.000709865	0.004162341	-0.39604646	-1.315896901	12.44075772	12.04471126	0.052289895	0.050755023
COX14	0.007462043	0.022667874	-0.39604561	-1.315896126	10.0474395	9.651393894	0.067614223	0.119206573
ENPEP	0.046235577	0.0954673	-0.395358247	-1.315269325	5.609676322	5.214318074	0.147792243	0.189078226
TFB1M	0.000866801	0.004763558	-0.394887915	-1.314840604	8.988587424	8.593699509	0.020536476	0.073722387
ANKRD34A	0.024776305	0.057703796	-0.394817901	-1.314776797	8.885185606	8.490367705	0.193433352	0.025347306
DDX55	0.030224888	0.067834562	-0.394675553	-1.314647077	11.03759552	10.64291996	0.061469292	0.198501826
SMOX	0.002201347	0.009202878	-0.39425404	-1.314263032	10.71785531	10.32360127	0.021457961	0.095275372
DUSP8	0.002713928	0.010674606	-0.394231104	-1.314242138	9.317992178	8.923761073	0.101992114	0.016309614
PIAS4	0.005210477	0.017159596	-0.394205097	-1.314218446	10.9364945	10.5422894	0.0248773	0.120842997
ANKRD52	0.000894284	0.004864748	-0.393946268	-1.313982688	12.02051819	11.62657193	0.022254117	0.073682707
PHF8	0.000472735	0.003180091	-0.393624129	-1.313689322	11.00305444	10.60943031	0.063310088	0.015595885
KIF21A	0.000375438	0.002791548	-0.393586701	-1.313655242	9.244610272	8.851023571	0.025500661	0.055903852
NUP188	0.000384075	0.002829499	-0.393566826	-1.313637144	13.19315584	12.79958901	0.058289798	0.020537673
NHP2	0.000454684	0.003107652	-0.393566588	-1.313636927	11.50554483	11.11197824	0.063637533	0.01077254
POLD3	0.007933294	0.023762962	-0.393428755	-1.31351143	11.61775034	11.22432158	0.058617077	0.125509706
LRRC1	0.026423979	0.060619939	-0.392627146	-1.312781802	8.6403551	8.247727954	0.069096402	0.185552031
LANCL1	1.15553770398219e-05	0.000516493	-0.392610286	-1.312766461	11.81143829	11.41882801	0.017438828	0.018455663
GTPBP3	0.001450249	0.006815255	-0.392212931	-1.312404941	10.99866158	10.60644865	0.06130674	0.061699272
BCS1L	0.000934366	0.005001624	-0.392045544	-1.31225268	10.35433034	9.962284795	0.035245217	0.068998444
INTS13	0.000489038	0.003262484	-0.391920203	-1.312138677	11.34914493	10.95722473	0.061430578	0.022698916
WDR34	0.000988845	0.005215939	-0.39187184	-1.312094691	13.09198455	12.70011271	0.00272667	0.078551174
TEAD4	0.005261503	0.017288718	-0.391705963	-1.311943839	10.07559685	9.68389089	0.037768077	0.116980382
PEMT	0.004186107	0.014519544	-0.391591887	-1.311840106	11.22020403	10.82861215	0.071320211	0.090713433
ASNSD1	0.000204752	0.001933489	-0.391533857	-1.31178734	10.89677288	10.50523902	0.016648681	0.049625253
ZNF281	2.22921002977539e-05	0.00067159	-0.391486924	-1.311744666	11.95389741	11.56241049	0.015651662	0.025436244
CCDC134	0.001744919	0.007743381	-0.391479809	-1.311738197	9.491705576	9.100225767	0.08012093	0.043493227
GPN1	0.000353724	0.002693332	-0.391088648	-1.311382592	9.989278404	9.598189756	0.039009216	0.04575767
IPO5	3.96135695974586e-05	0.000852168	-0.390923352	-1.311232349	15.14140825	14.7504849	0.019405501	0.028488801
GART	7.65067152502988e-05	0.001144324	-0.390835707	-1.311152692	12.61138651	12.2205508	0.033066742	0.023720538
POLR3G	0.010712783	0.029807952	-0.390782714	-1.311104532	9.356303875	8.965521161	0.093015983	0.11763711
NCK2	0.005863646	0.018794916	-0.390724361	-1.311051502	10.60141637	10.21069201	0.013931986	0.125593904
HNRNPL	0.000504025	0.003313017	-0.390402237	-1.310758805	12.98375762	12.59335539	0.042705325	0.049988012
SNRNP40	0.000456945	0.003113723	-0.390348482	-1.310709967	11.66237054	11.27202206	0.025468047	0.058820054
ANKRD11	1.29619416998398e-05	0.000537553	-0.390327663	-1.310691053	12.60994646	12.2196188	0.002754411	0.02583638
CEP85L	0.003020524	0.011528286	-0.390161079	-1.310539719	9.051431697	8.661270618	0.094126976	0.047007338
MAPKBP1	0.013654611	0.035913101	-0.39015411	-1.310533389	11.30993205	10.91977794	0.073663065	0.142882559
CTNND1	0.000156594	0.001659918	-0.390045861	-1.31043506	13.55439947	13.16435361	0.036510299	0.032233456
TMPRSS9	0.037334962	0.080411842	-0.389500975	-1.30994022	5.385255646	4.995754671	0.172951209	0.135700825
HDAC6	0.006063879	0.019302449	-0.389454719	-1.309898221	12.42241494	12.03296022	0.073216587	0.103939975
SNORD100	0.047462717	0.097625281	-0.389396174	-1.309845066	5.089123977	4.699727803	0.231978011	0.05551908
PIP4K2B	4.39118850351233e-05	0.000894413	-0.389342926	-1.309796722	12.64730685	12.25796393	0.018225128	0.030154676
SLC25A39	0.000738268	0.004275138	-0.389306442	-1.3097636	12.74734884	12.3580424	0.067694555	0.02557479
TRAF3IP2	0.002576975	0.010304696	-0.388693618	-1.30920736	9.836378781	9.447685164	0.029208264	0.096089386
CLIC1	0.001979676	0.008506	-0.388106932	-1.308675066	14.45514944	14.06704251	0.088106601	0.031173321
BOP1	0.001704582	0.007616894	-0.388014979	-1.308591658	12.66837986	12.28036488	0.049973048	0.074610549
RANBP3	5.37122685391381e-05	0.00097549	-0.387637533	-1.308249342	11.48503684	11.09739931	0.022934574	0.028919545
SHB	0.026585659	0.060869357	-0.38722764	-1.3078777	9.263153007	8.875925366	0.149731441	0.125943421
KIF4A	0.000233099	0.00210129	-0.387168795	-1.307824354	12.32661511	11.93944632	0.035020835	0.040445981
PUM3	0.002339097	0.009627876	-0.386983591	-1.307656476	11.13496122	10.74797763	0.03720833	0.090042978
HIST1H4A	0.001729192	0.007685965	-0.386859323	-1.307543844	11.43688689	11.05002757	0.054524736	0.071443787
PTPN3	0.000150397	0.001626365	-0.38685482	-1.307539762	10.2694379	9.882583082	0.04501364	0.01611484
CPD	0.000199196	0.001906245	-0.386689655	-1.30739008	12.78942456	12.40273491	0.032537023	0.039706251
CMC1	0.002576334	0.010304696	-0.386487983	-1.307207334	9.176798228	8.790310245	0.079083576	0.060963978
CDC42EP1	0.004092341	0.014296537	-0.386420386	-1.307146087	12.22857824	11.84215786	0.043583009	0.104436023
NR3C2	0.001963972	0.008467918	-0.386000607	-1.306765804	10.46402879	10.07802819	0.047220223	0.079835634
SMARCA4	3.28620792329228e-07	0.000155525	-0.385879698	-1.306656291	14.05563801	13.66975832	0.007082661	0.007379771
RGS16	0.017024097	0.043003884	-0.385847092	-1.30662676	5.009301999	4.623454907	0.1561799	0.066670803
DIAPH3	0.000223308	0.002046238	-0.38558573	-1.30639007	12.06169417	11.67610844	0.038986945	0.035460952
CLOCK	0.000854859	0.004715643	-0.385350118	-1.306176735	11.60332731	11.2179772	0.035899196	0.065179309
MMAB	0.008556476	0.025180318	-0.385290112	-1.306122409	9.273888983	8.888598872	0.098786748	0.097227612
NAPB	0.014772112	0.038387928	-0.385269579	-1.30610382	9.716973946	9.331704367	0.102782376	0.125855845
SYNM	0.000813903	0.004555307	-0.385193816	-1.306035232	10.76378417	10.37859036	0.059482995	0.043067765
PROSER3	0.001970929	0.008482006	-0.385051326	-1.305906246	9.786905445	9.401854119	0.081469264	0.044046428
TEX30	0.001466937	0.006864606	-0.384855175	-1.305728705	10.29276276	9.907907583	0.055335465	0.065316072
SRC	1.10226682918796e-05	0.000502453	-0.384786427	-1.305666485	11.88292807	11.49814164	0.0204835	0.013608895
NINL	0.000419731	0.00296483	-0.38428324	-1.30521117	12.10582644	11.7215432	0.028710497	0.054654669
KIF9	0.012269487	0.033114444	-0.38366678	-1.304653576	8.089203607	7.705536827	0.124564146	0.089147788
NOP14	0.000910114	0.004918565	-0.383611846	-1.3046039	10.81203427	10.42842242	0.054146978	0.052319649
RICTOR	0.000463472	0.003133602	-0.383385346	-1.304399096	12.49589822	12.11251287	0.023101471	0.058809226
STIP1	9.8553889107126e-06	0.000484455	-0.383280958	-1.304304717	14.20782402	13.82454306	0.018593431	0.014884082
FUBP1	0.017045345	0.043023788	-0.383230711	-1.304259291	12.80531354	12.42208283	0.071461309	0.152846776
CMBL	0.003268252	0.012170664	-0.383019559	-1.304068414	10.12095702	9.73793746	0.089594528	0.05572651
RUNX2	0.000330187	0.002580307	-0.382678099	-1.303759801	9.518510268	9.135832169	0.045015265	0.036265201
SENP1	2.39095963802995e-05	0.000684572	-0.382673241	-1.303755412	10.78668037	10.40400713	0.024088748	0.017394836
CEP57L1	0.000472325	0.003179993	-0.382519325	-1.303616326	10.32957876	9.947059437	0.050664051	0.038029788
GALE	2.88951859018762e-05	0.000742736	-0.38217251	-1.303302982	11.14868935	10.76651684	0.030271662	0.007229811
TIMM50	0.000206754	0.001941379	-0.381700449	-1.302876601	12.12014107	11.73844062	0.047934883	0.017864783
PRMT7	0.001050025	0.005425801	-0.381596909	-1.302783099	10.69915943	10.31756253	0.042365189	0.065191045
ROMO1	0.020944438	0.050618346	-0.381212757	-1.302436248	12.21323572	11.83202296	0.101227189	0.147315065
PER3	3.97347200867251e-05	0.000853633	-0.380856362	-1.302114542	9.623123831	9.242267469	0.025348603	0.022067256
CEP128	0.001766915	0.007819427	-0.380834171	-1.302094513	8.896925892	8.516091721	0.062944294	0.062893289
PDS5B	0.000237285	0.002121708	-0.380675594	-1.301951398	12.05303748	11.67236188	0.043390169	0.030161031
SDSL	0.017108224	0.043155243	-0.380380611	-1.30168522	8.224329455	7.843948844	0.111409184	0.125289591
SLC5A6	0.00218082	0.00913843	-0.380349892	-1.301657503	11.0755794	10.69522951	0.07955994	0.05002905
CACNB2	0.014148759	0.037025156	-0.380064092	-1.301399669	7.401555553	7.02149146	0.145822272	0.061485228
MED21	0.00481349	0.016139586	-0.380015542	-1.301355874	9.710125258	9.330109716	0.02154244	0.114349421
ABHD3	0.005047045	0.016748197	-0.379234141	-1.300651218	8.427237155	8.048003013	0.117103436	0.011328146
SIK1	0.026344324	0.060487216	-0.379183544	-1.300605603	7.441775989	7.062592444	0.071206587	0.17727
HIST3H2BB	0.000541678	0.003456375	-0.37908462	-1.300516425	11.82608724	11.44700262	0.056026186	0.033030056
SLX4	0.001406808	0.006653133	-0.379004664	-1.30044435	10.3851502	10.00614553	0.055730927	0.062017106
SLC7A7	0.021772877	0.052220505	-0.378997503	-1.300437896	7.402563332	7.023565829	0.070503185	0.165455974
TTC39C	0.009600217	0.027374993	-0.378431557	-1.299927855	8.722222586	8.343791029	0.071014136	0.121466404
EEF2	0.000362528	0.002734851	-0.378427362	-1.299924075	16.91090033	16.53247297	0	0.058550407
ZNF718	0.012579375	0.033758291	-0.378276295	-1.299787965	7.28616772	6.907891425	0.100766971	0.113979269
GNE	2.67126485892984e-06	0.000341978	-0.378082972	-1.299613804	10.84258735	10.46450438	0.010384244	0.013377034
COQ3	0.003442936	0.012590973	-0.378018874	-1.299556064	8.27264283	7.894623956	0.040378443	0.097590621
GSK3B	0.000129379	0.001509671	-0.377987492	-1.299527795	11.39832712	11.02033963	0.016139908	0.041965717
CBL	0.00019572	0.001889018	-0.377881543	-1.299432364	11.76244357	11.38456202	0.039146166	0.031010611
EEF2KMT	0.010894887	0.030189362	-0.377827242	-1.299383456	8.058910224	7.681082983	0.087639345	0.116404241
TAF5L	7.88707770886704e-05	0.001162709	-0.377757963	-1.299321061	10.49094386	10.11318589	0.032266129	0.023021888
GNB5	0.010721706	0.029817312	-0.37748829	-1.29907821	9.513830434	9.136342144	0.104443077	0.100439142
CSNK2A1	0.000302242	0.00244112	-0.377121122	-1.298747635	13.36537092	12.98824979	0.031043085	0.046236062
CHEK1	1.38862168485799e-05	0.000542649	-0.377102348	-1.298730734	11.63886937	11.26176702	0.009066575	0.023877205
CDKL5	0.001481243	0.006904602	-0.377076591	-1.298707548	9.460869724	9.083793133	0.051414761	0.066540091
C1orf109	0.001459484	0.006840828	-0.376750949	-1.29841444	10.57383294	10.19708199	0.068176452	0.048538202
POLR2I	2.38936215827373e-05	0.000684572	-0.376481946	-1.298172362	9.617118831	9.240636884	0.01357148	0.025885119
COMMD7	0.002344721	0.009641938	-0.376446896	-1.298140823	10.3164798	9.940032899	0.094013423	0.012464061
CNTRL	0.011463696	0.031440481	-0.376445501	-1.298139567	11.3160455	10.9396	0.042985589	0.140930005
MCM5	2.60385847638775e-05	0.000713615	-0.376416632	-1.298113591	12.34468378	11.96826714	0.026830957	0.013107072
RPS6KA3	0.000143798	0.001591371	-0.376379233	-1.298079941	11.79874662	11.42236738	0.033938749	0.031034804
MOB1B	0.003415694	0.012534569	-0.37606182	-1.297794377	10.16867138	9.792609557	0.073928905	0.074338265
RPUSD3	0.002444106	0.009936359	-0.375949167	-1.297693042	11.31605856	10.94010939	0.071353998	0.063877017
RAB5C	0.001096762	0.005597208	-0.375884	-1.297634427	10.4147558	10.0388718	0.076133565	0.0142788
ZYX	0.013572648	0.035755972	-0.375879232	-1.297630138	12.37750196	12.00162273	0.117478083	0.100493279
RHBDF2	0.003307298	0.012256501	-0.375837552	-1.297592649	9.093902914	8.718065362	0.051432022	0.090238461
RIF1	0.000612404	0.003747094	-0.375819197	-1.29757614	12.78028712	12.40446793	0.047855554	0.046253752
WDR88	0.035908509	0.077918004	-0.375728761	-1.297494804	6.353994292	5.978265531	0.125176114	0.167773811
ZNF93	0.004964478	0.016526961	-0.375641159	-1.297416021	9.057785977	8.682144818	0.068945473	0.093294403
NBEAL2	0.034796767	0.075869212	-0.375349762	-1.297153994	11.05701828	10.68166852	0.10969845	0.175478996
PNPLA3	0.004664991	0.015769824	-0.375297002	-1.297106558	8.855715433	8.48041843	0.099663833	0.055198074
MINOS1	0.000649511	0.003915802	-0.375293515	-1.297103422	8.739161629	8.363868115	0.015642532	0.065643425
STOML2	1.39812559741267e-05	0.000542649	-0.375278734	-1.297090133	12.56323904	12.1879603	0.012611691	0.022117716
TUBGCP3	0.000140347	0.001569373	-0.374991115	-1.296831568	11.01836509	10.64337398	0.035916808	0.027993779
DOT1L	0.00514743	0.016991177	-0.374869763	-1.296722489	11.49463529	11.11976553	0.049007658	0.106165538
SLC12A2	0.000332776	0.002589315	-0.37469117	-1.296561977	11.92441023	11.54971906	0.011622038	0.055509382
C19orf12	0.002300813	0.009514874	-0.37462638	-1.296503751	11.37327399	10.99864761	0.054393903	0.076542913
TRIM56	0.025146701	0.058414258	-0.374556778	-1.296441204	11.49921733	11.12466055	0.069874269	0.172316275
ICAM1	0.003593478	0.012961814	-0.374426268	-1.296323929	11.00803413	10.63360786	0.099589151	0.035815797
CPB2	0.02619845	0.060205549	-0.374285583	-1.296197523	2.871569948	2.497284365	0.111223688	0.151862985
CPM	0.000679437	0.004037232	-0.374212385	-1.29613176	11.09611429	10.7219019	0.026409525	0.062745425
STIL	0.00057248	0.003589933	-0.374168213	-1.296092076	11.46646309	11.09229488	0.035697721	0.054460972
TARDBP	0.007070179	0.021713493	-0.374001626	-1.295942426	11.01863502	10.64463339	0.064577375	0.109894815
PIMREG	0.001761906	0.007803695	-0.3737216	-1.295690909	12.83705008	12.46332848	0.04385883	0.075428825
ZNHIT3	0.001256575	0.00614576	-0.373552063	-1.295538656	9.883275555	9.509723492	0.07836603	0.014926654
RBM14	0.002903144	0.011206732	-0.373384013	-1.295387756	11.63876353	11.26537952	0.098740096	0.013189285
GSTA4	0.001879436	0.008191224	-0.372597139	-1.294681419	9.432806448	9.060209309	0.043308797	0.077171576
CLDND1	0.000624812	0.003811162	-0.37253642	-1.294626931	11.11104778	10.73851136	0.036307108	0.055495231
AEN	0.002918536	0.011251117	-0.37251435	-1.294607126	9.928391893	9.555877543	0.040284106	0.091009792
SNX9	1.19519279473196e-05	0.000525118	-0.372094538	-1.294230461	11.84237971	11.47028518	0.020940123	0.012268479
ZNF516	0.02866288	0.064859288	-0.37200143	-1.294146937	8.987116284	8.615114854	0.082846322	0.173803918
CCT8	0.000154778	0.001649763	-0.371839556	-1.294001739	13.09924482	12.72740526	0.014439186	0.043982829
DNM3	0.020260385	0.049343098	-0.371779799	-1.293948142	6.35748048	5.985700681	0.017594823	0.171643401
ZCCHC18	0.041387435	0.087385542	-0.371640677	-1.29382337	7.689296199	7.317655522	0.168301516	0.13724736
RBBP8	0.001137029	0.005730014	-0.371313893	-1.29353034	10.72960622	10.35829232	0.035817151	0.068439172
POLRMT	0.000250376	0.00218363	-0.371258298	-1.293480494	11.31880778	10.94754948	0.035936523	0.037925918
SOCS5	0.000136029	0.001549071	-0.37117724	-1.293407822	10.45980894	10.0886317	0.036373874	0.026012193
FOXO3B	0.000532444	0.003417852	-0.370994447	-1.293243954	8.57332803	8.202333582	0.037102598	0.051370217
CENPI	3.74424090034043e-05	0.000833314	-0.370974286	-1.293225882	11.63273819	11.2617639	0.021347457	0.024172555
RNF152	0.044426904	0.092265528	-0.370697902	-1.292978156	8.306365455	7.935667553	0.04449475	0.217428921
UBE2C	0.000387227	0.002839961	-0.370431715	-1.292739615	13.02678363	12.65635192	0.046010186	0.035790363
TGFBRAP1	0.002213427	0.009243771	-0.370246052	-1.29257326	10.99960969	10.62936364	0.025907936	0.08811916
EPHA4	0.000601795	0.003712992	-0.370226074	-1.292555362	11.55652359	11.18629751	0.024813856	0.060367963
CDK5RAP2	0.000593586	0.003675027	-0.370191936	-1.292524776	12.35216733	11.9819754	0.058498349	0.028408321
BORA	7.15421988535142e-05	0.00111921	-0.370162208	-1.292498143	9.833385746	9.463223539	0.011678598	0.036049188
EXOSC3	4.55941192294543e-05	0.000903516	-0.370130173	-1.292469444	11.23266186	10.86253168	0.026199471	0.021378327
FBXO5	0.000226475	0.002062375	-0.370110327	-1.292451665	10.63065514	10.26054481	0.030810887	0.040350256
PCBD2	0.040787539	0.086288758	-0.370109597	-1.29245101	8.041792087	7.67168249	0.057859783	0.20728014
DBF4	0.001701188	0.007610721	-0.36997886	-1.292333894	11.02323073	10.65325187	0.072245745	0.045875906
GIT1	0.001704184	0.007616894	-0.36993145	-1.292291426	11.81946327	11.44953182	0.077500957	0.036367509
SLC25A35	0.030952338	0.069145365	-0.369379406	-1.291797028	8.774681079	8.405301673	0.181451853	0.074072947
SAV1	0.00290175	0.011205196	-0.369255346	-1.291685948	9.348303401	8.979048056	0.070852637	0.068430333
TACC3	0.001004955	0.005279651	-0.369229078	-1.291662431	11.32096578	10.9517367	0.009920228	0.073705586
RUNX3	0.002530083	0.010185531	-0.36905537	-1.291506917	8.417345306	8.048289936	0.046792901	0.082547704
SP4	0.00093344	0.004999995	-0.368878147	-1.291348276	9.405649327	9.036771181	0.062781089	0.037017319
NME1	8.10640126588912e-06	0.000452917	-0.368872708	-1.291343407	11.65425124	11.28537853	0.019334223	0.010124581
ELAC2	7.91978654216037e-06	0.000448723	-0.368317623	-1.290846651	12.8843311	12.51601347	0.020129746	0.008010063
ANKRD17	0.000430859	0.003012007	-0.368100138	-1.290652072	12.83085714	12.46275701	0.052967248	0.027185059
NACC1	0.00140024	0.006634559	-0.36795295	-1.290520402	13.04117184	12.67321889	0.037069376	0.071848861
H2AFZ	0.003158049	0.011867392	-0.367824015	-1.290405073	13.85776835	13.48994434	0.054811941	0.084104792
STX6	0.0006312	0.003837206	-0.367610329	-1.290213958	10.46821532	10.10060499	0.017317152	0.063285919
TTI1	0.00014635	0.001603073	-0.367010253	-1.289677416	12.03566843	11.66865818	0.041072974	0.018495571
RIDA	0.000184557	0.001824142	-0.366786672	-1.289477565	10.23554739	9.868760715	0.044859303	0.016375101
HPS5	1.46296070576131e-06	0.000281561	-0.366507465	-1.289228034	10.93856475	10.57205728	0.012264043	0.006993541
AHDC1	0.000262046	0.002242368	-0.366476657	-1.289200503	10.27173776	9.905261101	0.046668293	0.023338267
PRKAA1	0.00045748	0.003113723	-0.36634596	-1.289083717	12.15059481	11.78424885	0.037054324	0.047411589
HIST1H2BC	0.001621326	0.007353087	-0.36599151	-1.288767046	12.94382147	12.57782996	0.030866513	0.077680482
EIF3A	0.000734932	0.004267696	-0.365943396	-1.288724067	13.79807767	13.43213428	0.031285144	0.060310342
SAT1	0.021008268	0.05073451	-0.365899373	-1.288684742	11.8050128	11.43911342	0.060995664	0.16052539
SALL2	0.000259788	0.00222947	-0.365739145	-1.288541627	10.53367304	10.16793389	0.036327656	0.037148245
HOXC6	0.003523894	0.012808442	-0.36527935	-1.288131027	8.990183349	8.624904	0.041376636	0.093997172
HEATR5A	0.000206646	0.001941379	-0.36526023	-1.288113955	9.38106598	9.01580575	0.045570548	0.017861005
NOP16	0.00131526	0.006357418	-0.365199088	-1.288059366	10.75782223	10.39262314	0.054004195	0.057565653
OXCT1	0.001731559	0.007692576	-0.364955206	-1.287841643	11.14931664	10.78436144	0.060549475	0.059391601
ARHGAP10	0.000130198	0.001516105	-0.364763217	-1.287670272	11.40516983	11.04040662	0.037518504	0.021932673
ACACB	0.005414478	0.017664988	-0.364403872	-1.287349581	9.397212388	9.032808515	0.081182603	0.081832584
HIST1H4E	0.001033677	0.005373567	-0.363905689	-1.286905118	13.76215758	13.39825189	0.07378342	0.00287981
HSPH1	0.000508006	0.003330573	-0.363300047	-1.28636499	14.67196688	14.30866683	0.039904509	0.046541109
NFIC	0.001141794	0.005745031	-0.363047652	-1.286139964	11.53049002	11.16744237	0.018455817	0.073321024
FAM98B	0.03939468	0.083871368	-0.362689024	-1.285820292	8.058989718	7.696300694	0.124058115	0.167483552
PROSER1	0.009353345	0.026861623	-0.362429411	-1.28558893	10.64141065	10.27898124	0.129750538	0.032453896
ITGAE	0.00327015	0.012172098	-0.362092707	-1.285288927	10.46215621	10.1000635	0.085893532	0.050742396
PRKCA	9.01823180621208e-06	0.000467315	-0.362009578	-1.285214869	13.2925914	12.93058182	0.008782257	0.020170486
IL15RA	0.017669575	0.044238545	-0.36189036	-1.28510867	7.69543404	7.333543679	0.108055693	0.119455007
ASB7	0.003807092	0.0135453	-0.361781907	-1.285012067	9.645169633	9.283387726	0.046015447	0.093132373
FH	1.07794319499833e-05	0.000501306	-0.361429842	-1.28469852	12.5330868	12.17165696	0.018708994	0.013327079
B3GALT1	0.003956155	0.013941852	-0.361190198	-1.284485138	9.750459207	9.38926901	0.084006736	0.062661398
MRPL21	0.000201932	0.001918245	-0.361164866	-1.284462584	11.00351887	10.642354	0.031823746	0.03608497
NKAIN1	0.000925734	0.004968643	-0.360918327	-1.284243104	9.622561296	9.261642969	0.055662612	0.044325167
MRPL33	0.002343125	0.00963784	-0.360704373	-1.284052663	11.48358325	11.12287888	0.031657542	0.085159699
SPEG	0.018484418	0.045853782	-0.360585198	-1.283946597	11.29844089	10.93785569	0.049808525	0.154899365
ZC3H7B	0.000107574	0.001357716	-0.360495684	-1.283866936	12.58110597	12.22061028	0.008353184	0.040058075
RUVBL2	0.000247362	0.002171473	-0.360495162	-1.283866471	13.65117871	13.29068355	0.032667768	0.038610449
TIMM44	0.001348577	0.006466015	-0.360427287	-1.28380607	11.85681411	11.49638683	0.023691342	0.074750215
TCF19	0.000292038	0.002403672	-0.360388293	-1.283771371	11.10040807	10.74001978	0.012364105	0.051284405
TP73	0.031902246	0.07079562	-0.360307244	-1.283699252	6.474184493	6.113877249	0.174423017	0.082771345
TMEM33	0.002527008	0.010180143	-0.360005014	-1.283430358	11.76178192	11.4017769	0.014168122	0.091439576
NDE1	0.000351427	0.002681757	-0.360004328	-1.283429748	11.07632506	10.71632073	0.046203265	0.030308875
PYROXD1	0.032556123	0.071909482	-0.359840143	-1.283283696	8.347889828	7.988049685	0.100234639	0.166214396
NRBP1	0.000137871	0.00155946	-0.359592967	-1.28306385	12.61596203	12.25636907	0.029651276	0.031788241
RAPGEF1	0.004848491	0.016235143	-0.35954211	-1.283018622	11.35239384	10.99285173	0.040841896	0.102472899
SNRPD1	0.00251903	0.010163077	-0.359452123	-1.282938597	11.36472606	11.00527394	0.054642675	0.074400064
TMTC4	5.64917582452454e-06	0.000394652	-0.358697488	-1.282267702	11.55978422	11.20108673	0.017489502	0.008358796
AARS	2.84351848580997e-05	0.000741899	-0.357954987	-1.281607936	14.16026577	13.80231079	0.026110864	0.012694613
CNN2	0.000547712	0.003484868	-0.357873702	-1.28153573	12.97776635	12.61989265	0.045109969	0.041910866
CHERP	0.013195608	0.03504961	-0.357809454	-1.28147866	10.30277773	9.944968272	0.10385963	0.102533131
TAF9B	2.73347651131999e-05	0.000724384	-0.357053199	-1.28080709	10.88209542	10.52504222	0.012854141	0.025631113
TSSK6	0.005864724	0.018794916	-0.357020892	-1.280778408	7.443536856	7.086515964	0.096270223	0.063760465
PDCL3	0.001923553	0.008334213	-0.356732479	-1.28052239	9.425145403	9.068412924	0.042539075	0.073877488
CLIC4	0.000433895	0.003022428	-0.356445308	-1.280267525	13.65162445	13.29517914	0.024389498	0.052353012
PCYOX1L	0.045142608	0.093450367	-0.356197187	-1.280047358	9.429882717	9.07368553	0.180640293	0.115542702
ZC3H6	0.000473219	0.003182017	-0.356185373	-1.280036877	9.664608938	9.308423565	0.024107947	0.053868135
SUV39H2	0.000112301	0.001394509	-0.355838946	-1.279729545	9.982143843	9.626304896	0.040164179	0.007366545
TIMELESS	0.004921118	0.016424454	-0.355682637	-1.279590899	11.07392333	10.71824069	0.097586341	0.049838795
DEK	0.000611021	0.003744073	-0.355398083	-1.279338541	13.45903672	13.10363863	0.059857559	0.019331359
RPL13P5	0.018680604	0.046159336	-0.35537498	-1.279318053	8.338262916	7.982887936	0.020994924	0.159500714
RNF144A	0.03964885	0.084300957	-0.355178905	-1.279144195	8.903281831	8.548102926	0.051105445	0.198066076
SNRPG	0.003625243	0.013061752	-0.355093562	-1.279068529	10.28454643	9.929452867	0.019177431	0.098765073
ATP6V1C2	0.030003932	0.067466919	-0.354612581	-1.278642171	6.281390817	5.926778236	0.132899064	0.130508598
ZNF784	0.010756278	0.029884685	-0.354520918	-1.278560934	8.486254682	8.131733764	0.083217959	0.107835702
LYSMD1	0.000658072	0.003948189	-0.354286129	-1.278352873	9.903666781	9.549380651	0.03048031	0.056185283
[truncated: 5,887 more rows]
