# Supplementary material for: The LDHC-STAT3 Signaling Network Is a Key Regulator of Basal-like Breast Cancer Cell Survival
Source: Cancers (Basel). 2024 Jul 4;16(13):2451. doi: 10.3390/cancers16132451 (PMC11240808; doi:10.3390/cancers16132451)
Supplement: Supplementary file 1 [file cancers-16-02451-s001.zip › cancers-2788160-supplementary/Table S2.csv]

gene	p.value	p.value.fdr	log.fc	fc	mean.A	mean.B	sd.A	sd.B
6382	CRISP1	0.0384699688970754	0.521452342346969	-3.39557776304296	-10.5237557370821	4.39557776304296	1	0.812250340046834	1.4142135623731
15771	EVI2B	0.0478038683239729	0.527003297058455	-3.37521220022373	-10.3762425248432	4.16769345058431	0.792481250360578	1.1505567640963	1.12073773218632
3066	CCL20	0.00827013197609192	0.518611254792837	-2.75079354885096	-6.73087259454896	4.25079354885096	1.5	0.314429617608142	0.707106781186548
233	ACTL8	0.0161161935790464	0.518611254792837	-2.70978554002654	-6.54224387640585	3.20978554002654	0.5	0.54474064785391	0.707106781186548
10168	C11orf42	0.00936764641347977	0.518611254792837	-2.6234549065278	-6.16224014774904	3.6234549065278	1	0.588749626891006	0
15109	CDH5	0.0421356424751469	0.524563345004889	-2.29654179242209	-4.91278734671866	10.1603956811584	7.86385388873634	0.882915506902631	0.270720847060219
8044	TRO	0.0315025186211811	0.518611254792837	-2.25422738078739	-4.7707873460014	3.75422738078739	1.5	0.612968712435562	0.707106781186548
7831	PPEF1	0.0249737918207848	0.518611254792837	-2.24293956349863	-4.73360578552818	2.74293956349863	0.5	0.518379749096015	0.707106781186548
3604	DNAH12	0.0170525865956975	0.518611254792837	-2.22315023626863	-4.66911860457421	3.51563148662921	1.29248125036058	0.545905373344865	0.41363095099977
2509	SLC9A4	0.0271364589299443	0.518611254792837	-2.19498750024039	-4.57885697021333	2.19498750024039	0	0.727391143078349	0
6960	IL6	0.0271364589299443	0.518611254792837	-2.19498750024039	-4.57885697021333	2.19498750024039	0	0.727391143078349	0
16613	CDH2	0.00317525120968595	0.518611254792837	-2.19498750024039	-4.57885697021333	2.19498750024039	0	0.337728257257196	0
17119	RBPJL	0.0006169582923941	0.518611254792837	-2.10730936496245	-4.30886938006377	2.10730936496245	0	0.185865272242922	0
7933	SYN1	0.0305447777012121	0.518611254792837	-2.10245164068587	-4.29438530737914	2.60245164068587	0.5	0.53055538451483	0.707106781186548
4041	IL12A	0.00630376908083625	0.518611254792837	-2.0771309367484	-4.21967222175351	4.4808083977772	2.4036774610288	0.0370256675724944	0.570886140211268
13254	GPR18	0.0291241149341226	0.518611254792837	-2.07141517255537	-4.2029875196424	3.57141517255537	1.5	0.497356323119727	0.707106781186548
5538	PCDHGA5	0.0154001325589516	0.518611254792837	-2.07141517255537	-4.20298751964239	2.57141517255537	0.5	0.242996808023203	0.707106781186548
12647	PPFIA2	0.0154001325589516	0.518611254792837	-2.07141517255537	-4.20298751964239	2.57141517255537	0.5	0.242996808023203	0.707106781186548
1682	SLC45A3	0.000905297199801636	0.518611254792837	-2.06792914161529	-4.19284396426495	11.6694023584589	9.60147321684365	0.153260350987048	0.197981087555944
1340	SPTA1	0.00279293663635122	0.518611254792837	-2.04382671613835	-4.12337798147413	5.50325833477565	3.4594316186373	0.300918526950611	0
740	DIRAS3	0.0293530999343223	0.518611254792837	-2.01073154918819	-4.02986511100076	7.66773990113887	5.65700835195068	0.551476711089788	0.578527669923689
15325	IL17C	0.0200869134648504	0.518611254792837	-1.99680470429703	-3.99115056269925	4.28928595465761	2.29248125036058	0.513490597149727	0.41363095099977
18111	CYP2G1P	0.00896302878664416	0.518611254792837	-1.98791342617738	-3.96662888475413	5.94135872398164	3.95344529780426	0.238959386040155	0.521113369136098
12372	GRASP	0.00563365129099211	0.518611254792837	-1.96896353186951	-3.91486764116886	1.96896353186951	0	0.36946179574037	0
11955	JAKMIP3	0.0404740287238634	0.524265153313794	-1.96311426320439	-3.89902731905009	3.75559551356497	1.79248125036058	0.731091266289785	0.293475830186777
6835	THBS2	0.00821311528096772	0.518611254792837	-1.95914791702724	-3.88832259447933	3.25162916738782	1.29248125036058	0.300918526950611	0.41363095099977
15690	KCNJ12	0.0204592027759513	0.518611254792837	-1.92992722241397	-3.81035977152423	4.99456873088645	3.06464150847248	0.514301070072209	0.363858179924599
12218	KRAS	0.0280332232678625	0.518611254792837	-1.89017892256684	-3.70681193665894	10.2307020229248	8.34052310035792	0.208184270976385	0.84719328098019
3219	CAMK1	0.0454917322722768	0.524608484047267	-1.88128539659157	-3.68403149864039	1.88128539659157	0	0.763215541432548	0
11499	FAM13C	0.0454917322722768	0.524608484047267	-1.88128539659157	-3.68403149864039	1.88128539659157	0	0.763215541432548	0
1979	TPO	0.000190316552843662	0.518611254792837	-1.8715699480384	-3.65930571002297	2.8715699480384	1	0.111223687608099	0
536	ZMYND12	0.00188468529418486	0.518611254792837	-1.86165416690705	-3.63424118566428	1.86165416690705	0	0.23962201193243	0
10051	KRTAP5-1	0.0143643263544177	0.518611254792837	-1.85072958651905	-3.60682540000798	3.85072958651905	2	0.484261565989873	0
7266	ZNF804B	0.0103368415214186	0.518611254792837	-1.83061769877656	-3.55689330449006	1.83061769877656	0	0.425487284175352	0
14444	IL16	0.0164959370728217	0.518611254792837	-1.81707037061078	-3.52364936603245	2.81707037061078	1	0.50007078744458	0
18023	ZNF781	0.0250634135161722	0.518611254792837	-1.80229686520284	-3.48775056320643	2.30229686520284	0.5	0.292974948923422	0.707106781186548
6753	IYD	0.0060637985099379	0.518611254792837	-1.7968925471084	-3.47470993224467	5.77107616290074	3.97418361579234	0.211533092232972	0.387132332675265
16	TTLL10	0.0408582092851977	0.524563345004889	-1.77397603162912	-3.41995189335339	1.77397603162912	0	0.689339247193806	0
14534	ARRDC4	0.0408582092851977	0.524563345004889	-1.77397603162912	-3.41995189335339	1.77397603162912	0	0.689339247193806	0
9865	SNORD62B	0.0402814828529186	0.524206200670302	-1.76911830735253	-3.40845587724521	2.26911830735253	0.5	0.466126581581527	0.707106781186548
5682	ATP10B	0.00054829100356305	0.518611254792837	-1.75429748756584	-3.37362001873004	7.5717030126517	5.81740552508586	0.118765299703079	0.126551000363059
7556	PLXNA4	0.0269282212121527	0.518611254792837	-1.75421035045924	-3.3734162621485	6.79261814898466	5.03840779852542	0.564502453628056	0.18599341205045
3489	CCDC36	0.0353018475770519	0.518611254792837	-1.73808183922204	-3.33591340504478	3.23808183922204	1.5	0.395526272882812	0.707106781186548
8870	UBXN2B	0.0214012613923565	0.518611254792837	-1.70192038933182	-3.25333726221051	10.4941961484857	8.79227575915385	0.0656902953034725	0.723377292698181
9873	CFAP77	0.030466291662171	0.518611254792837	-1.66666666666667	-3.1748021039364	1.66666666666667	0	0.577350269189626	0
18795	TUBA8	0.030466291662171	0.518611254792837	-1.66666666666667	-3.1748021039364	1.66666666666667	0	0.577350269189626	0
16115	SNX11	0.0322714430253184	0.518611254792837	-1.65796201019535	-3.15570426465122	10.6056904833161	8.94772847312072	0.163526808399658	0.797650645776884
2979	IGFBP5	0.0373292795293375	0.518611254792837	-1.64702086939352	-3.13186248884724	14.6783641995569	13.0313433301634	0.143427907244542	0.849418306190742
15145	LRRC36	0.0452988812965657	0.524608484047267	-1.63563019853617	-3.10723250595386	1.63563019853617	0	0.662418963885046	0
13943	FAM30A	0.00633164814206369	0.518611254792837	-1.56711277752724	-2.96311121761384	12.1052837667598	10.5381709892326	0.0185113107789735	0.432395884456689
18165	PSG4	0.0307874503761727	0.518611254792837	-1.55307271952742	-2.93441459475884	4.54171268127738	2.98863996174996	0.508850837198281	0.256375761788272
3793	HGD	0.015229251092885	0.518611254792837	-1.53415283503114	-2.89618314195675	6.60584444202605	5.07169160699491	0.349966431422072	0.302232445725843
17341	ARID3A	0.0368200356605994	0.518611254792837	-1.52692854252914	-2.88171676114082	9.23897887380468	7.71205033127554	0.518049970333699	0.334202565435157
7361	GPC2	0.0209005188101403	0.518611254792837	-1.52460394705182	-2.87707722777246	8.9249275288249	7.40032358177308	0.428332449495231	0.22898782299371
2546	RGPD6	0.0454931598680402	0.524608484047267	-1.50598324574196	-2.84018173339134	4.16694729318564	2.66096404744368	0.508267651807397	0.479469242237227
4823	DCLK2	0.0476601647081243	0.527003297058455	-1.50327049915404	-2.83484626474896	6.39395035591637	4.89067985676233	0.447498487058488	0.609877107105923
7254	KIAA1324L	0.01022189894795	0.518611254792837	-1.50012923567962	-2.82868050474958	5.14283034511075	3.64270110943112	0.342450120777863	0.0816547235101901
13790	PRIMA1	0.0275564637114388	0.518611254792837	-1.5	-2.82842712474619	2	0.5	0	0.707106781186548
13215	SCEL	0.00925708884239236	0.518611254792837	-1.49557860854075	-2.81977218384412	9.92581901253998	8.43024040399923	0.324128942768611	0.115275729121662
89	ESPN	0.019903642894637	0.518611254792837	-1.48697992007932	-2.80301588456076	9.78132991896644	8.29434999888712	0.0854588817284478	0.608343556698758
5009	ROPN1L	0.0467953780422689	0.526700034413645	-1.45045831313805	-2.73294857451226	2.74293956349863	1.29248125036058	0.518379749096015	0.41363095099977
554	MPL	0.0323014202479748	0.518611254792837	-1.44064269829579	-2.71441761659491	2.44064269829579	1	0.510460446848544	0
1171	IVL	0.00402415299746166	0.518611254792837	-1.43618837818037	-2.70604977824812	10.4984308024014	9.06224242422107	0.224223581163378	0.120155120812993
7300	PEG10	0.0181506988657259	0.518611254792837	-1.43381322389168	-2.70159838849842	9.95318700200034	8.51937377810865	0.313696377323395	0.370504063016315
12312	RND1	0.0395526952499647	0.524206200670302	-1.41129932745585	-2.65976600200268	8.24513231594439	6.83383298848854	0.432189595414227	0.461087854005224
8045	PFKFB1	0.0123093108991219	0.518611254792837	-1.39846928408731	-2.63621728052842	6.40965319060154	5.01118390651423	0.15227643144607	0.439458645625908
2152	RASGRP3	0.0250939627548242	0.518611254792837	-1.39760909993271	-2.63464594605864	7.71228740997252	6.3146783100398	0.359280721159153	0.382239568156603
10298	NAV2-AS4	0.0117004327832093	0.518611254792837	-1.38997500048077	-2.6207413942089	1.38997500048077	0	0.337728257257196	0
12623	GLIPR1L1	0.0117004327832093	0.518611254792837	-1.38997500048077	-2.6207413942089	1.38997500048077	0	0.337728257257196	0
15699	NOS2	0.0117004327832093	0.518611254792837	-1.38997500048077	-2.6207413942089	1.38997500048077	0	0.337728257257196	0
17825	LRRC25	0.0117004327832093	0.518611254792837	-1.38997500048077	-2.6207413942089	1.38997500048077	0	0.337728257257196	0
16437	TIMP2	0.0468148084679768	0.526700034413645	-1.37038207126043	-2.58539026370276	11.6750399870249	10.3046579157645	0.548425771619821	0.176421481265094
3303	RARB	0.0280682624799256	0.518611254792837	-1.36573857108056	-2.57708222888819	4.38793563075979	3.02219705967923	0.137869454792122	0.618343043216722
12487	ERBB3	0.00414315107915862	0.518611254792837	-1.3400831942463	-2.53165917402788	12.8208935302144	11.4808103359681	0.132965522273493	0.258444372351333
2981	DIRC3	0.0425091610877956	0.524563345004889	-1.32835462031967	-2.51116116035534	6.3505516799989	5.02219705967923	0.289528672638345	0.618343043216722
15397	HIC1	0.00363517082960526	0.518611254792837	-1.31186313603408	-2.48261945353825	7.05276285186695	5.74089971583288	0.207564049258136	0.0572190774693052
4556	AREG	0.0357561074704587	0.518611254792837	-1.31049690696763	-2.48026953117575	8.03157989308229	6.72108298611466	0.483053993284995	0.0096696406122208
9245	DOCK8	0.0204303836043116	0.518611254792837	-1.30737672014366	-2.47491112800031	11.1285101202842	9.82113340014056	0.352805498498089	0.232933046669972
7981	FOXP3	0.0186948278204519	0.518611254792837	-1.29572934149996	-2.45501074944483	4.99616905964106	3.70043971814109	0.373396488628531	0
17538	CTXN1	0.0492630094756158	0.527003297058455	-1.2907788986976	-2.44660109785776	8.15590781652497	6.86512891782738	0.391410575197868	0.527891729268009
4593	BMP3	0.0281842358043016	0.518611254792837	-1.27911890581302	-2.42690713606984	11.6071327223623	10.3280138165492	0.408486879242221	0.190195398525734
5526	PCDHB13	0.0203389285871866	0.518611254792837	-1.2789339221948	-2.42659597586617	2.57141517255537	1.29248125036058	0.242996808023203	0.41363095099977
4436	TXK	0.0255488405609839	0.518611254792837	-1.2762977881094	-2.42216607800017	5.6799752491382	4.4036774610288	0.089002722320856	0.570886140211268
527	CITED4	0.0364954002579669	0.518611254792837	-1.27355406187281	-2.41756396531552	12.2832124949835	11.0096584331107	0.0730708263862069	0.661277622090708
10050	DUSP8	0.0272406157359403	0.518611254792837	-1.27330553889692	-2.41714754436205	9.47565181188517	8.20234627298825	0.296105854990805	0.426356348190593
17213	FAM209B	0.00338185456219719	0.518611254792837	-1.27232287121886	-2.41550170518651	6.19349804292577	4.9211751717069	0.111223687608099	0.235166277523742
7652	CTAGE4	0.0471614565280964	0.527003297058455	-1.27193877022832	-2.41485869119208	4.57929369228593	3.3073549220576	0.155412562538794	0.707106781186548
12181	EPS8	0.0263722881420416	0.518611254792837	-1.27192547965438	-2.41483644483422	12.3389186251041	11.0669931454497	0.295791360691224	0.415572225508699
5871	MAK	0.00487154438525215	0.518611254792837	-1.27022818947006	-2.41199712811531	7.55563040833231	6.28540221886225	0.226589841302602	0
10649	RCOR2	0.0339681323637409	0.518611254792837	-1.26854923989686	-2.40919177704954	10.4116205373805	9.14307129748366	0.432578795902748	0.214323289551347
13810	DICER1	0.0165469357303129	0.518611254792837	-1.2588055800046	-2.39297542336311	12.2432407337218	10.9844351537172	0.334842462510316	0.127809985489834
3171	KIF1A	0.0491400103031879	0.527003297058455	-1.23322411494545	-2.35091783096503	2.73322411494545	1.5	0.128398324324331	0.707106781186548
17955	MAG	0.0240848903557944	0.518611254792837	-1.2320526593919	-2.34900968138141	6.88792681689438	5.65587415750248	0.251582348856913	0.421891234565452
10587	DAGLA	0.0351685907055865	0.518611254792837	-1.22617215271661	-2.33945447193066	9.12623028921698	7.90005813650037	0.405650858721967	0.272517545505829
7326	KPNA7	0.0413512704602626	0.524563345004889	-1.21979359393561	-2.32913392041702	5.67922521257291	4.4594316186373	0.476263912026787	0
14369	ARID3B	0.0379885834383664	0.520392805942422	-1.21564068872364	-2.32243897538835	7.57319269334173	6.35755200461808	0.458936847393221	0
9338	TEK	0.0432580590101763	0.524563345004889	-1.20690246613486	-2.30841476863077	5.37905042009277	4.17214795395791	0.0877699721813703	0.667096184575227
5894	ATXN1	0.00551377629027885	0.518611254792837	-1.20575003131879	-2.30657152718007	11.6257813065692	10.4200312752505	0.171410267468146	0.205161097262315
17201	BCAS1	0.0412923957244287	0.524563345004889	-1.20258347103784	-2.30151440297641	9.19869860352079	7.99611513248294	0.429640576999306	0.266947249619915
4394	TMEM156	0.0340730972847873	0.518611254792837	-1.20250635569307	-2.30139138506318	8.80635671498922	7.60385035929615	0.323385451595487	0.411490048961971
1313	INSRR	0.0177340499473608	0.518611254792837	-1.19498750024039	-2.28942848510666	1.19498750024039	0	0.337728257257196	0
3581	MUSTN1	0.0177340499473608	0.518611254792837	-1.19498750024039	-2.28942848510666	1.19498750024039	0	0.337728257257196	0
3895	SNORA58	0.0177340499473608	0.518611254792837	-1.19498750024039	-2.28942848510666	1.19498750024039	0	0.337728257257196	0
6563	LINC00222	0.0177340499473608	0.518611254792837	-1.19498750024039	-2.28942848510666	1.19498750024039	0	0.337728257257196	0
10284	LDHC	0.0177340499473608	0.518611254792837	-1.19498750024039	-2.28942848510666	1.19498750024039	0	0.337728257257196	0
15772	EVI2A	0.0177340499473608	0.518611254792837	-1.19498750024039	-2.28942848510666	1.19498750024039	0	0.337728257257196	0
18161	PSG7	0.0177340499473608	0.518611254792837	-1.19498750024039	-2.28942848510666	1.19498750024039	0	0.337728257257196	0
229	PADI4	0.0144600820175841	0.518611254792837	-1.19224567044703	-2.28508157746198	5.26965472497309	4.07740905452605	0.262135972598961	0.241149517236135
2561	SLC20A1	0.0314985661645577	0.518611254792837	-1.18583028525491	-2.27494282187893	11.2129058747589	10.027075589504	0.400966846999353	0.157255189211498
18039	RASGRP4	0.0193367496573391	0.518611254792837	-1.18579919289822	-2.27489379379645	3.34676324034191	2.16096404744368	0.306292814495099	0.22763753894932
14248	GCNT3	0.0148105225108808	0.518611254792837	-1.1636321383018	-2.24020714239027	7.15191420000947	5.98828206170766	0.305988722060965	0.0482045318015375
18110	CYP2A7	0.0239233374808519	0.518611254792837	-1.15561738561136	-2.22779639367062	3.44809863597194	2.29248125036058	0.218533787576943	0.41363095099977
6645	LAMA2	0.0451494634782166	0.524608484047267	-1.14850874447119	-2.21684629505284	6.30324692139174	5.15473817692055	0.236425024536145	0.565474247165503
14484	ISG20	0.0300080546950192	0.518611254792837	-1.14676502254366	-2.21416850920212	7.89662569237517	6.74986066983151	0.376107199490028	0.170418461480016
4742	PDE5A	0.0282339921998942	0.518611254792837	-1.14542328912913	-2.21211024826875	11.1285408173456	9.98311752821647	0.377751948879895	0.107801161912268
1547	TEDDM1	0.027815395634139	0.518611254792837	-1.13822841193574	-2.20110567699763	4.13822841193574	3	0.380766161418091	0
13236	ABCC4	0.00306169885123067	0.518611254792837	-1.13817997525447	-2.20103177886851	9.79696135970903	8.65878138445455	0.0262571152453087	0.241747576433447
18140	GRIK5	0.0182020998544072	0.518611254792837	-1.12461037037184	-2.18042651653706	6.55048489107987	5.42587452070803	0.319144805663935	0.0474569030054533
3556	ALAS1	0.00387965135317873	0.518611254792837	-1.12259644513749	-2.1773848810333	10.9974280625512	9.87483161741367	0.0709583903633163	0.241728757970878
7715	PRKAG2	0.00702207804757177	0.518611254792837	-1.11510456951675	-2.16610708927837	10.6634389866872	9.54833441717041	0.157121388904734	0.22977012928134
17352	MIDN	0.0241258118376532	0.518611254792837	-1.1080573149831	-2.1555519235473	11.5652754302797	10.4572181152966	0.339804340466378	0.125457223928791
14412	SH2D7	0.007243286185282	0.518611254792837	-1.10627207219514	-2.15288621564788	4.26723611963882	3.16096404744368	0.159616691129586	0.22763753894932
9907	BRD3	0.0397207421225308	0.524206200670302	-1.0964102725873	-2.138219961438	10.710988663851	9.61457839126374	0.414487076045799	0.106659393124686
4072	GPR160	0.0452235614959769	0.524608484047267	-1.08869330445137	-2.12681316881824	8.2337747438435	7.14508143939214	0.141846035943658	0.589954722438
9928	NACC2	0.0115428979557037	0.518611254792837	-1.07974072967522	-2.11365619656092	11.6541229978465	10.5743822681713	0.163305701833336	0.288068035526776
2455	NEURL3	0.00547444939880128	0.518611254792837	-1.07024396140638	-2.09978841388453	3.76640267279576	2.69615871138938	0.16482487557755	0.157255189211498
8058	KLF8	0.0401746287821961	0.524206200670302	-1.06547582754822	-2.09286002977151	8.80370654424517	7.73823071669695	0.20843204290941	0.501376077355663
6877	TTYH3	0.0320549105605429	0.518611254792837	-1.05657458443922	-2.07998710516756	13.0365711300221	11.9799965455829	0.23714298821681	0.407651339346386
15575	RNF222	0.0493110946560449	0.527003297058455	-1.05629059656275	-2.07957770957754	5.73945170368565	4.68316110712291	0.256068781015436	0.510860625080394
11234	ETS1	0.011418222139674	0.518611254792837	-1.04789406794844	-2.06750965691859	9.69772167452784	8.64982760657941	0.211271756600817	0.195267470890793
12277	PLEKHA8P1	0.00289753329080429	0.518611254792837	-1.04319950357251	-2.06079286497647	9.36285572477583	8.31965622120333	0.155395167377905	0.00957884452417231
12	RNF223	0.0187357196306129	0.518611254792837	-1.03644197236503	-2.05116275713989	9.28882043714519	8.25237846478016	0.285833021483473	0.123703435508974
1654	ATP2B4	0.0372802348899512	0.518611254792837	-1.036208807832	-2.05083128046079	13.6878201938871	12.6516113860551	0.347463613308578	0.245150179697781
16616	DSC1	0.0425368968740698	0.524563345004889	-1.03518327453753	-2.0493739742711	4.3276645248981	3.29248125036058	0.285571717265412	0.41363095099977
16882	BTBD3	0.0314356650394845	0.518611254792837	-1.03052192360465	-2.0427631279162	11.7862378034596	10.7557158798549	0.274379709701115	0.332477647724102
12565	PPM1H	0.0304295207242315	0.518611254792837	-1.01799393896571	-2.02510110685096	10.46402221676	9.44602827779434	0.20224942826954	0.408257069670695
9979	RNF208	0.047633230188649	0.527003297058455	-1.01290668134654	-2.0179727338042	6.37686690862814	5.3639602272816	0.206892042922776	0.514717489586032
15844	LHX1	0.0375182488685677	0.518611254792837	-1.01215727240515	-2.01692476867219	9.79905851687878	8.78690124447363	0.36369839490013	0.156898808615175
5199	ENC1	0.0110339247104443	0.518611254792837	-1.01039688355747	-2.01446520068969	12.0602081962369	11.0498113126794	0.238113534061306	0.0466733255442397
12937	DNAH10	0.0284011681834164	0.518611254792837	-0.990620636489201	-1.98703961644052	4.79797555854681	3.8073549220576	0.334037762435142	0
18279	NPAS1	0.00581981961107331	0.518611254792837	-0.983560892313297	-1.97733990562142	5.76468210442383	4.78112121211054	0.184811666907542	0.0371000683985052
17923	SLC7A10	0.0285855852415231	0.518611254792837	-0.982565826128448	-1.97597655049229	3.67872453751783	2.69615871138938	0.312977017818602	0.157255189211498
16080	CRHR1	0.0231352667861824	0.518611254792837	-0.978779146711767	-1.97079695363128	3.27126039707235	2.29248125036058	0.0877590269181555	0.41363095099977
3354	OXSR1	0.00389646349402388	0.518611254792837	-0.976535040018309	-1.96773376940822	11.1582110240823	10.181675984064	0.160358038194835	0.0237150283867999
6754	PLEKHG1	0.0202882434981343	0.518611254792837	-0.974893337146893	-1.96549587660206	9.61300098615482	8.63810764900793	0.28794703007773	0.0435257249360177
4895	CLCN3	0.0178336929684779	0.518611254792837	-0.973733353266795	-1.9639161753264	12.0255815164228	11.051848163156	0.13497855174459	0.340080842164357
6605	KPNA5	0.0231032224751377	0.518611254792837	-0.971192736906634	-1.96046072102488	9.30531668910485	8.33412395219821	0.285675311028718	0.142134509401625
17017	NCOA6	0.0344119799251836	0.518611254792837	-0.970355084271283	-1.95932277544715	10.6181857496899	9.64783066541866	0.331202754620558	0.170205777345691
10981	AMOTL1	0.0257105018963147	0.518611254792837	-0.969762073094714	-1.95851757302526	13.6901915889619	12.7204295158672	0.30068444126112	0.132019205349968
14734	C16orf96	0.0389554284242189	0.523538355895795	-0.968963531869506	-1.95743382058443	1.96896353186951	1	0.36946179574037	0
16213	RNF43	0.0116957063332051	0.518611254792837	-0.967959256326663	-1.95607170398494	10.6349736618461	9.66701440551947	0.205482566865687	0.161708685374674
16218	TEX14	0.0264841588159613	0.518611254792837	-0.956083383579576	-1.94003594588134	4.34676324034191	3.39067985676233	0.306292814495098	0.0972296740806246
11001	BIRC3	0.0220108695079157	0.518611254792837	-0.955801299692618	-1.93965665617185	10.0798322532424	9.12403095354975	0.279179187869703	0.124249043190948
9194	EPPK1	0.0332069736377564	0.518611254792837	-0.954467616611746	-1.93786439110486	11.5122142687732	10.5577466521614	0.230079767729602	0.357548519271006
13668	TTC9	0.00704142276564709	0.518611254792837	-0.941986355645167	-1.92117155825249	12.1666702665059	11.2246839108608	0.180014504825963	0.0907672858084705
10152	TRIM22	0.0419134056221057	0.524563345004889	-0.940274272046148	-1.91889300644408	10.5004995335886	9.56022526154249	0.345545539530037	0.183526326333902
5421	CATSPER3	0.0267758622927377	0.518611254792837	-0.938771958685412	-1.9168958566051	3.09973600612909	2.16096404744368	0.264369549771395	0.22763753894932
9592	CORO2A	0.0344202835589073	0.518611254792837	-0.934564940292743	-1.91131417158836	11.8698415580578	10.935276617765	0.0580003352023654	0.472961810402311
16518	METRNL	0.00684224860137712	0.518611254792837	-0.934234418922443	-1.91087633975141	10.4090865159672	9.4748520970448	0.123007974496263	0.200389460975633
1402	B4GALT3	0.00831093050762642	0.518611254792837	-0.92594469796339	-1.89992793545987	11.5109811856483	10.5850364876849	0.0578633810397746	0.269512042798999
5837	SLC22A23	0.0193214577662074	0.518611254792837	-0.917430715870704	-1.88874863908068	11.3042514590194	10.3868207431487	0.242587059569862	0.1598416914413
10586	RPLP0P2	0.00494754149890634	0.518611254792837	-0.914947327134233	-1.88550023087511	5.0826425044812	4.16769517734696	0.143141016626168	0.113465657848721
10237	EIF4G2	0.0101469279484136	0.518611254792837	-0.913193986777019	-1.88321013110637	14.9419402707439	14.0287462839669	0.15647024209835	0.199878229390682
4234	FYTTD1	0.0328338360171921	0.518611254792837	-0.912269771784986	-1.88200410099471	11.8487124007639	10.9364426289789	0.0763074557869043	0.447206577400868
16421	SEC14L1	0.0392014206984737	0.524206200670302	-0.911092675265293	-1.88046919796447	11.0008552953149	10.0897626200496	0.346810787062391	0.0449308338368853
19378	TMPRSS2	0.0170794102700168	0.518611254792837	-0.903465727555737	-1.87055414611302	11.3046560660294	10.4011903384737	0.241164519190325	0.102552277923359
4611	GPAT3	0.005526211299898	0.518611254792837	-0.902444823929169	-1.86923094200836	7.97628578781441	7.07384096388524	0.0653793694516137	0.219171602838521
6397	TRAM2	0.0427749723889207	0.524563345004889	-0.900142599155654	-1.86625043826158	10.7103455959383	9.81020299678262	0.294107910297165	0.284291232935586
17381	MKNK2	0.0430027177819121	0.524563345004889	-0.899548504837039	-1.86548208424495	14.1280710736886	13.2285225688515	0.272938615868954	0.324923863839155
8083	PJA1	0.0439749462116604	0.524563345004889	-0.89069295413379	-1.85406645366572	10.8788477507688	9.98815479663498	0.171994542134103	0.441514311557524
17008	CHMP4B	0.00743851619855126	0.518611254792837	-0.888998677800963	-1.85189034783612	11.4189045836612	10.5299059058602	0.0919825724214065	0.225168960741469
9169	C8orf31	0.0102432218879567	0.518611254792837	-0.885100645852201	-1.84689346066414	7.2708453806025	6.3857447347503	0.151835801784404	0.194902983500529
6236	SRPK1	0.0302772799614391	0.518611254792837	-0.884696608361942	-1.84637629681745	13.2030141178493	12.3183175094874	0.134404735311721	0.388352443289317
16292	AMZ2P1	0.0369964824392553	0.518611254792837	-0.884604986765471	-1.84625904225732	8.33812072522409	7.45351573845862	0.21164155313739	0.358988769979411
543	C1orf50	0.0184799079962166	0.518611254792837	-0.874963622388227	-1.83396184240688	7.59214742322268	6.71718380083446	0.1107298488272	0.318665738329748
15539	SHBG	0.0299586183330481	0.518611254792837	-0.873014205157094	-1.83148540603737	3.86165416690705	2.98863996174996	0.23962201193243	0.256375761788272
2607	BIN1	0.012772930061791	0.518611254792837	-0.872541432209632	-1.830885324336	11.9843172371898	11.1117758049801	0.0747642266256161	0.290814363906508
16381	SAP30BP	0.00105068192719934	0.518611254792837	-0.868426062671864	-1.8256700619211	11.4647470537975	10.5963209911257	0.0454066279741075	0.112622370389996
8519	ABCD1	0.0195139516074581	0.518611254792837	-0.864009862076555	-1.82009009001953	12.7235375439484	11.8595276818718	0.250704431308562	0.0477634352933966
12861	RAB35	0.044910264824907	0.524608484047267	-0.862241313527839	-1.81786027330592	10.908288875635	10.0460475621072	0.0212161637779506	0.491217033379271
7236	FGL2	0.0169722510544815	0.518611254792837	-0.861654166907052	-1.81712059283214	1.86165416690705	1	0.23962201193243	0
15155	PARD6A	0.0457311667895982	0.524608484047267	-0.861179916587285	-1.8165233575395	7.8165012818221	6.95532136523481	0.159900305974268	0.440478275342573
11076	TMPRSS5	0.0244866553639664	0.518611254792837	-0.857463431056716	-1.81184988573199	4.0184274785004	3.16096404744368	0.220863602802842	0.22763753894932
14451	UBE2Q2P2	0.031314675770788	0.518611254792837	-0.853313722045326	-1.80664584275894	6.36102124823867	5.50770752619334	0.298324251955204	0.0224215497368939
1662	REN	0.0294178323895089	0.518611254792837	-0.851116993970912	-1.80389703613358	6.83868272243158	5.98756572846067	0.28528658883593	0.080367481135485
10070	TH	0.033399607045625	0.518611254792837	-0.850675754082415	-1.80334540907561	7.57968677827373	6.72901102419131	0.239162695833433	0.268491574588924
521	COL9A2	0.0435308716992127	0.524563345004889	-0.847711866511246	-1.79964440066512	7.86969542764792	7.02198356113668	0.336214434984692	0.0470917197380509
2600	INHBB	0.0276448479306996	0.518611254792837	-0.846425007584894	-1.79803986482315	13.1416463488607	12.2952213412758	0.27819123861839	0.0694019177098362
11712	BLNK	0.0394461845384163	0.524206200670302	-0.845262353069426	-1.79659142493952	8.56088055910496	7.71561820603553	0.0196525370664392	0.45721635240757
6862	MAFK	0.00504550245015892	0.518611254792837	-0.837971044877602	-1.78753444824857	12.7240579447258	11.8860868998482	0.125605123973648	0.119329276958957
7116	ABCA13	0.0305093610242291	0.518611254792837	-0.835539758819244	-1.78452456224692	5.87927117944441	5.04373142062517	0.286276098851747	0.0618455681499573
4812	ZNF827	0.0350828147838612	0.518611254792837	-0.832658974306893	-1.78096476522484	9.39941071593847	8.56675174163158	0.298917281848945	0.0833779324445918
12664	POC1B	0.0203064299488227	0.518611254792837	-0.831218250823982	-1.77918712204486	9.60307025016967	8.77185199934569	0.0709668434483185	0.334569868397961
1664	GOLT1A	0.0443778219803488	0.524608484047267	-0.826659830235897	-1.77357437395345	9.13119147072293	8.30453164048703	0.282015058449319	0.247838980200406
4839	TRIM2	0.0200649725037557	0.518611254792837	-0.814353765272335	-1.75851027572805	12.8321870960061	12.0178333307337	0.0859756875533213	0.318258914240701
16450	EIF4A3	0.046693592712336	0.526700034413645	-0.813106017721729	-1.75699004570109	12.8075055599988	11.9943995422771	0.0677887670640541	0.461600730312392
16952	FAM182B	0.00630659561494455	0.518611254792837	-0.812841119127667	-1.75666746784979	6.07657962215787	5.2637385030302	0.12795146709067	0.132672326279298
4178	LPP	0.014658155647298	0.518611254792837	-0.811125538209554	-1.75457976813632	11.9164647768831	11.1053392386736	0.152664687753135	0.211692682248069
12400	KRT8	0.00495888871526926	0.518611254792837	-0.807258085603056	-1.74988254059007	16.5259662888373	15.7187082032343	0.121756721446329	0.111083667085891
12396	KRT3	0.0219710150969315	0.518611254792837	-0.804212805009145	-1.74619273576675	4.36885431348163	3.56464150847248	0.0406392974061755	0.343248601261948
11126	BCL9L	0.0381786624889269	0.520392805942422	-0.799053972086428	-1.73995979713891	12.3322218503721	11.5331678782857	0.224116669641585	0.286818294950314
5130	MIER3	0.00871404544802125	0.518611254792837	-0.798975815665973	-1.73986553927972	10.2926244782415	9.4936486625755	0.164492461714812	0.0834674995475721
1599	DENND1B	0.0189936268457353	0.518611254792837	-0.794308183746823	-1.7342455512669	11.6523239393911	10.8580157556443	0.217962208068343	0.104933226916016
18222	ZNF296	0.0118198158835322	0.518611254792837	-0.792819500404724	-1.73245694672589	7.91537299759533	7.1225534971906	0.181258009253867	0.0951356477964062
9242	FOXD4	0.0213991203799705	0.518611254792837	-0.789228237317171	-1.72814975001389	6.30937309783003	5.52014486051286	0.0456404222294019	0.33197622748958
11986	B4GALNT3	0.0144184638780428	0.518611254792837	-0.789192266195117	-1.72810666210628	11.9591449881602	11.1699527219651	0.129108087105484	0.228429572720936
18044	CAPN12	0.0447662126330888	0.524608484047267	-0.786343701535364	-1.72469792579957	5.59277795018088	4.80643424864552	0.312728465114664	0.0728981079711253
12401	KRT18	0.000705614289502301	0.518611254792837	-0.779437569015826	-1.7164615842505	15.8645379938023	15.0851004247865	0.0405645333441044	0.0840021657710278
4635	ABCG2	0.0492271876878784	0.527003297058455	-0.778782738410351	-1.71568266944264	9.2264816256762	8.44769888726584	0.246164765144875	0.302753722919912
15576	NDEL1	0.00764732366986352	0.518611254792837	-0.768765325749944	-1.70381101924154	11.0876468934355	10.3188815676855	0.0629722506765677	0.208886089008909
10894	THAP12	0.0316079436137384	0.518611254792837	-0.768354428535245	-1.70332582209693	11.3511545064323	10.582800077897	0.0552532775390945	0.373716212636053
7064	C7orf25	0.0144366866874171	0.518611254792837	-0.765726848360135	-1.70022637849948	4.67261744396865	3.90689059560852	0.200726083457759	0
16423	TNRC6C	0.00689210144128524	0.518611254792837	-0.763372198063426	-1.69745366966953	8.61483730028257	7.85146510221914	0.0692736459212875	0.194057797498085
10806	CHKA	0.00617171497780671	0.518611254792837	-0.763084746947385	-1.69711549262473	11.3483718778553	10.5852871309079	0.115360879379945	0.130719310282989
8759	KIF13B	0.0156979936304563	0.518611254792837	-0.761638961961177	-1.6954155941843	11.0703417541454	10.3087027921842	0.10314728249134	0.251917014683272
6211	NUDT3	0.00542022267646536	0.518611254792837	-0.759352658653344	-1.69273092114368	7.90945742976952	7.15010477111618	0.078412165943532	0.165012941019926
4391	TLR1	0.0322231846787509	0.518611254792837	-0.756128607866216	-1.68895232840713	7.83614309051612	7.08001448264991	0.0642700601268211	0.367462916702207
1081	OTUD7B	0.00785183714039389	0.518611254792837	-0.755175149083682	-1.68783649008117	13.2330392521725	12.4778641030888	0.159017961446406	0.0109087736387855
9934	CARD9	0.00804796131941295	0.518611254792837	-0.755093513225781	-1.68774098543354	9.94831738149277	9.19322386826699	0.146154775256568	0.0940726311691904
8916	EYA1	0.0337558294191032	0.518611254792837	-0.751969405420068	-1.68409019310062	8.0601289539085	7.30815954848843	0.183329176009661	0.282326654222251
9853	PRDM12	0.0263423390976949	0.518611254792837	-0.749369497616415	-1.68105799557432	4.55303465449122	3.80366515687481	0.22278953676668	0.14598281543913
8681	SH2D4A	0.011991759687653	0.518611254792837	-0.743059874157023	-1.67372194606936	9.9952889930294	9.25222911887238	0.178657997187588	0.050180908486734
5286	CAST	0.00526031153276422	0.518611254792837	-0.741847447861229	-1.67231595797491	13.4275542872044	12.6857068393432	0.11820191400475	0.0948823019060489
11958	LRRC27	0.0125190588065748	0.518611254792837	-0.740721759215011	-1.67101161243099	8.0225284504595	7.28180669124449	0.153700576407592	0.144104969632127
2725	GCA	0.0464084651562858	0.526294031405293	-0.740023253144411	-1.67020275871981	10.7237123821764	9.98368912903196	0.25865877130925	0.222230426750195
7782	WWC3	0.0374431045470209	0.518611254792837	-0.736962136200276	-1.66666267187256	13.1119999314508	12.3750377952506	0.276632055711175	0.00307271149957919
2741	STK39	0.0132782397902665	0.518611254792837	-0.736132139327941	-1.66570409994869	12.6101968738233	11.8740647344954	0.183054805058047	0.0554353276991567
8015	XAGE2	0.010336805583651	0.518611254792837	-0.735780060766521	-1.66529764734984	10.5285703550676	9.79279029430106	0.171015866065419	0
5487	CD14	0.0386530620933202	0.521632102048207	-0.735135288655667	-1.66455355553129	6.02006309282114	5.28492780416547	0.276980729163513	0.0523263129506424
13599	SIX4	0.0446936350418348	0.524608484047267	-0.733798751085722	-1.66301219848681	10.9609880624032	10.2271893113175	0.287509831797836	0.0969862330947192
17187	PARD6B	0.0369372161767364	0.518611254792837	-0.729254451873684	-1.65778217054266	10.7467304841689	10.0174760322952	0.272134820110622	0.0127949702439721
9848	FNBP1	0.0146246613291758	0.518611254792837	-0.72924267845845	-1.65776864191903	11.7757863736806	11.0465436952221	0.187653787075065	0.0578684112738482
8919	KCNB2	0.0414920506314859	0.524563345004889	-0.727314688226993	-1.65555471107208	6.97349166080693	6.24617697257993	0.220069263433086	0.254682583894854
11999	ITFG2	0.0181944811591685	0.518611254792837	-0.727164317687601	-1.65538216339252	9.86209063272834	9.13492631504074	0.0114054147552864	0.292952010177016
8936	ZC2HC1A	0.0206500227444174	0.518611254792837	-0.726338793693017	-1.65443520873253	8.92677017520679	8.20043138151377	0.145190565579594	0.228413015570925
7121	DDC	0.0271146978319284	0.518611254792837	-0.723308333814104	-1.65096362444731	1.7233083338141	1	0.23962201193243	0
8764	MBOAT4	0.0271146978319284	0.518611254792837	-0.723308333814104	-1.65096362444731	1.7233083338141	1	0.23962201193243	0
12690	USP44	0.0271146978319284	0.518611254792837	-0.723308333814104	-1.65096362444731	1.7233083338141	1	0.23962201193243	0
13461	STXBP6	0.0320094323070724	0.518611254792837	-0.723296597641748	-1.65095019408657	4.76170439616716	4.03840779852542	0.218916570107951	0.18599341205045
10221	NRIP3	0.0295697437867766	0.518611254792837	-0.721970906339364	-1.64943383409059	7.84177017096393	7.11979926462456	0.183585888493962	0.234197943851988
5075	DAB2	0.02582265848508	0.518611254792837	-0.716733151781495	-1.64345636442009	9.2198194758466	8.50308632406511	0.0260039364051592	0.327564806792066
2017	ROCK2	0.0251801185169959	0.518611254792837	-0.716138593663926	-1.64277920883513	12.1800577695651	11.4639191759012	0.117836509180024	0.280444389295675
8098	DLG3	0.0377475968470908	0.519213223392237	-0.714894871442432	-1.64136360781382	12.7229473890916	12.0080525176491	0.0430976097316144	0.375817470056229
2922	ABI2	0.00838800726159564	0.518611254792837	-0.714444513277712	-1.64085131234119	10.0691227500766	9.35467823679886	0.14774353290715	0.0623179642901869
7599	RAB19	0.00395751567483939	0.518611254792837	-0.70816937348703	-1.63372977207039	6.54922775596207	5.84105838247504	0.0319146433337201	0.160001192071711
17283	SRMS	0.0363182821507118	0.518611254792837	-0.705586189540034	-1.63080715263721	5.64076854933174	4.9351823597917	0.115693678362265	0.33197622748958
16712	NEDD4L	0.00752897752555172	0.518611254792837	-0.702681477741573	-1.62752700049402	11.3518828368994	10.6492013591578	0.145418418875245	0.0177861943185793
17792	ANO8	0.00819438357514461	0.518611254792837	-0.701830964982172	-1.62656780641801	10.2537565905432	9.55192562556106	0.132832790748782	0.0991734144843548
17968	ETV2	0.0156527395423712	0.518611254792837	-0.701578532399592	-1.62628322597603	5.64366379195381	4.94208525955422	0.028858229950759	0.264737607347826
11803	ACTR1A	0.0186128165456076	0.518611254792837	-0.696607782530624	-1.62068957202072	12.1927979546467	11.4961901721161	0.161281115670689	0.168262622977357
17460	FEM1A	0.0309632271597454	0.518611254792837	-0.696132272540924	-1.62015548333903	7.3421492652907	6.64601699274977	0.0537603621815808	0.334639778471653
9041	AZIN1	0.0335488314840458	0.518611254792837	-0.688962574969894	-1.61212384225169	15.3984205736885	14.7094579987186	0.240562530809678	0.0837095208153965
8787	RAB11FIP1	0.0228849205951357	0.518611254792837	-0.687050164096716	-1.60998825533517	11.7433141425502	11.0562639784535	0.203866145423298	0.0895559821691875
950	DENND2D	0.0174957551219523	0.518611254792837	-0.685876795001409	-1.60867935609171	10.3410944319067	9.65521763690527	0.102541955036091	0.231032348892852
10416	CELF1	0.0463845013316782	0.526294031405293	-0.682243195089965	-1.60463280284479	12.984785763964	12.302542568874	0.218888905282748	0.244570639573404
3783	ADPRH	0.00063497907687825	0.518611254792837	-0.68217599944705	-1.60455806645298	7.73176770448669	7.04959170503964	0.0543135199642998	0.038500397302803
1053	BCL9	0.0348826483752328	0.518611254792837	-0.680012470320786	-1.60215360376295	10.7454460398359	10.0654335695152	0.205612573759674	0.196770245224588
5893	GMPR	0.0158939602612277	0.518611254792837	-0.67875366047217	-1.60075626956456	7.24347567198814	6.56472201151597	0.138299621850037	0.172220828462283
11740	GOLGA7B	0.0120954946565894	0.518611254792837	-0.6770270453634	-1.5988416329766	8.60290156607143	7.92587452070803	0.116907341878494	0.167612023818447
13813	CLMN	0.00514538043688021	0.518611254792837	-0.674327935425968	-1.59585318781724	12.7204284577843	12.0461005223583	0.105322608147744	0.0887427420460466
13173	NEK5	0.0492650538027805	0.527003297058455	-0.673978770457527	-1.59546700183327	5.68793176874247	5.01395299828494	0.235441265791687	0.220577722215652
12531	R3HDM2	0.0216444672153325	0.518611254792837	-0.671203325427548	-1.59240060584229	9.73859946655748	9.06739614112994	0.149071969223772	0.197449922362944
18318	SULT2B1	0.046087360059609	0.525269181113532	-0.670539948011939	-1.59166855940251	8.97146885849008	8.30092891047814	0.183345626396575	0.286939445237881
10933	SYTL2	0.0400049526993569	0.524206200670302	-0.669424081107568	-1.59043794341818	13.5456667761351	12.8762426950276	0.250959862284209	0.0843705488722636
4614	WDFY3	0.0384128585603112	0.521452342346969	-0.666895530511567	-1.58765289141837	11.8159129660148	11.1490174355032	0.252337663160147	0.023359563667301
686	USP24	0.0299115865413422	0.518611254792837	-0.656043176658327	-1.57575493023831	12.4801001615166	11.8240569848583	0.224978308133297	0.0247591500154032
9519	SPIN1	0.0296628872769768	0.518611254792837	-0.651837172472961	-1.5711676959349	12.8101353499068	12.1582981774338	0.0736008692599886	0.298436573637983
6299	C6orf132	0.0281453842988988	0.518611254792837	-0.651822914070705	-1.57115216789211	12.2078640692578	11.5560411551871	0.1958158069433	0.138801268045723
7185	BCL7B	0.038164584665183	0.520392805942422	-0.65130334847354	-1.57058644220748	10.8792117654977	10.2279084170242	0.218280268074343	0.1614554604941
12600	FRS2	0.00902713582479078	0.518611254792837	-0.648954879116603	-1.56803186654019	10.4013246167398	9.75236973762322	0.115717630354168	0.120573296447706
17620	CARM1	0.044665371567754	0.524608484047267	-0.647519214653499	-1.56647225218171	11.3481113197849	10.7005921051314	0.0327938107824209	0.365836401901067
11124	DDX6	0.031470400492945	0.518611254792837	-0.646938882770906	-1.56584225696445	12.8500584512297	12.2031195684588	0.216483891097142	0.0962395277369362
19086	PDGFB	0.0364535659591885	0.518611254792837	-0.644988341876475	-1.56372665005093	11.2639737484263	10.6189854065498	0.214239818483268	0.151650013315485
4949	FAT1	0.0309414630926847	0.518611254792837	-0.643824741898756	-1.56246594098596	13.4890084624564	12.8451837205576	0.0382726947893796	0.312645403320365
14091	RHOV	0.010475375389611	0.518611254792837	-0.643149808256386	-1.56173514607748	12.6974028641791	12.0542530559227	0.148443217648172	0.0323804837914173
16154	PPP1R9B	0.0206270684527283	0.518611254792837	-0.642877601448085	-1.5614405066528	12.7088365707811	12.065958969333	0.0510880720139554	0.261951290978313
10345	LMO2	0.0172354039654549	0.518611254792837	-0.636564647373562	-1.55462287262051	7.01149936107198	6.37493471369842	0.177178220433084	0.0245828629322006
8301	SLC6A14	0.0341719670988921	0.518611254792837	-0.634113588529853	-1.55198389697105	7.27057425196335	6.6364606634335	0.228623216569155	0.0307603036726569
3608	FLNB	0.0243670520875422	0.518611254792837	-0.633572531901986	-1.55140196266723	14.5330402691366	13.8994677372346	0.197930881327959	0.0538673869834715
11231	ST3GAL4	0.0453553003042629	0.524608484047267	-0.632827879280295	-1.55060140717036	11.0170690736957	10.3842411944154	0.213339465345983	0.201183256201284
3283	RFTN1	0.0265271483054572	0.518611254792837	-0.632638217357116	-1.55039757288355	7.25422520909359	6.62158699173647	0.204592115019694	0.0517948519088761
4025	LEKR1	0.00565530226791794	0.518611254792837	-0.632254442603317	-1.54998520277217	4.71721694332447	4.08496250072116	0.0830305084180964	0.120155120812993
9682	ZNF618	0.0491110698481081	0.527003297058455	-0.631724277600885	-1.5494157151708	10.2633611705124	9.63163689291153	0.251694852658448	0.114395887128326
17930	KIAA0355	0.0166655423200976	0.518611254792837	-0.631508272568919	-1.54918374893536	11.2201997915674	10.5886915189985	0.0579974810258713	0.232673811873716
1576	PTGS2	0.0210548145297799	0.518611254792837	-0.631502760961251	-1.54917783051429	9.30916970526356	8.67766694430231	0.189792574136978	0.0174387057870425
6246	STK38	0.00901234002601216	0.518611254792837	-0.626423414211899	-1.54373317630967	12.841149899865	12.2147264856531	0.121289476970679	0.0950401595492834
4739	USP53	0.0103301908971429	0.518611254792837	-0.62631245570655	-1.54361445146887	12.069864925554	11.4435524698475	0.0935193953731657	0.157707328585812
4277	RNF4	0.0168511623710512	0.518611254792837	-0.624834090080567	-1.54203348137147	12.017740203573	11.3929061134925	0.127519648179626	0.165977134611532
8760	DUSP4	0.0235916087486146	0.518611254792837	-0.620343519528966	-1.53724116958281	13.1820377383814	12.5616942188524	0.194437362049631	0.0202482223834899
15985	ZNF385C	0.00130095397344327	0.518611254792837	-0.619864658677736	-1.53673101155215	6.81923650464683	6.1993718459691	0.0638829877977917	0.0416441268988701
13905	EXOC3L4	0.0107565120001118	0.518611254792837	-0.619559323930341	-1.53640580926587	9.11590681187364	8.4963474879433	0.130357525878683	0.0931895125757334
19011	MB	0.00434596482305133	0.518611254792837	-0.615440199920405	-1.5320253824777	11.4516580506003	10.8362178506799	0.0692041212939331	0.11265841351736
6064	PRR3	0.0271401768065273	0.518611254792837	-0.615170143742818	-1.53173863151066	9.18769837292465	8.57252822918183	0.195789723706465	0.0803674811354856
6286	FOXP4	0.0401974213516889	0.524206200670302	-0.614620121646103	-1.53115477318152	11.0488897435253	10.4342696218792	0.228610419416054	0.0899188308804745
16108	SP2	0.0324385799565985	0.518611254792837	-0.614495306778652	-1.5310223109439	8.3312554277597	7.71676012098105	0.211941592743394	0.0727248064423641
14957	FBRS	0.0127775869758238	0.518611254792837	-0.613722181932317	-1.53020207225619	11.5265897833922	10.9128676014599	0.146528332116825	0.0666580095994387
4893	SH3RF1	0.00440642605395236	0.518611254792837	-0.612093351147204	-1.52847541922508	11.6124420476703	11.0003486965231	0.10540526974383	0.00448194766308492
15901	NR1D1	0.0355210682097848	0.518611254792837	-0.607340859744287	-1.52344863625682	8.13024201661992	7.52290115687563	0.159221961123846	0.221436064249123
7540	UBE2H	0.0288797078710675	0.518611254792837	-0.604220609357164	-1.52015729310796	13.0395362389818	12.4353156296247	0.198795594989496	0.0710814018699937
3827	KALRN	0.00253931743943678	0.518611254792837	-0.604145069573894	-1.52007769947041	9.01952645217281	8.41538138259891	0.0166793913596868	0.119450847780812
17293	ZBTB46	0.0365313516534979	0.518611254792837	-0.601689753091859	-1.51749288594013	10.2262256411249	9.62453588803306	0.182961454718285	0.18198221905037
5712	SH3PXD2B	0.000917988487396873	0.518611254792837	-0.59974878435481	-1.51545265864731	11.0901968494269	10.4904480650721	0.049960838364239	0.0482157021695787
6733	STXBP5	0.032886218782563	0.518611254792837	-0.598595000099087	-1.51424117155005	11.51328159093	10.9146865908309	0.210547087575927	0.0507268593244877
1917	SCCPDH	0.0367692767791033	0.518611254792837	-0.597038959308573	-1.51260884403074	5.66168046778106	5.06464150847248	0.212924099516315	0.091416897974041
2142	MEMO1	0.0337535525356417	0.518611254792837	-0.596708755004509	-1.51226267745951	6.61290383943777	6.01619508443326	0.168584013807249	0.18887109928053
9429	FBXO10	0.0238203977280127	0.518611254792837	-0.595962115259547	-1.51148023677595	7.79399689407948	7.19803477881993	0.174959198921965	0.0972296740806243
1489	PRRC2C	0.0484876105646502	0.527003297058455	-0.595323558606335	-1.51081138288255	12.9124760054465	12.3171524468402	0.247152800803149	0.0261870492528143
7521	PRRT4	0.015427023507945	0.518611254792837	-0.595289076500869	-1.51077527314807	5.85608929636273	5.26080021986186	0.0908824378043081	0.18599341205045
14727	PAM16	0.0244046891897782	0.518611254792837	-0.589245718425301	-1.50445996773677	5.81690932857758	5.22766361015228	0.178462010924489	0.0816547235101904
17169	STAU1	0.0371283758754442	0.518611254792837	-0.589198691904151	-1.50441092870675	12.9876846217974	12.3984859298933	0.0905963227627544	0.284203258945199
615	MKNK1	0.0357252547267709	0.518611254792837	-0.589038326610922	-1.50424371256973	10.795852291123	10.2068139645121	0.0659345904032355	0.292479113501141
11886	NANOS1	0.00932561651762839	0.518611254792837	-0.587830951106456	-1.50298535428997	10.426285540076	9.83845458896958	0.103150029164561	0.115821639142067
9467	PTAR1	0.0442067097945525	0.524563345004889	-0.587511232156009	-1.50265231116975	12.533190932428	11.945679700272	0.218523334688166	0.124574416365542
11157	TMEM136	0.0401236587201084	0.524206200670302	-0.587041578865308	-1.50216321907153	6.57568154061527	5.98863996174996	0.135744807914659	0.256375761788272
1105	ANXA9	0.0338572156519055	0.518611254792837	-0.58600585283072	-1.50108518721415	10.2941170113596	9.70811115852887	0.0465828321828506	0.29171545106729
12737	C12orf73	0.0493730016353141	0.527003297058455	-0.58567163233982	-1.50073748010609	7.40494615451999	6.81927452218017	0.240262015143096	0.0722524500719798
9393	FAM214B	0.0163561778097782	0.518611254792837	-0.584781318175569	-1.49981163257246	10.4957087841897	9.91092746601412	0.149121983457448	0.0836909306664525
4582	CNOT6L	0.0302644536799934	0.518611254792837	-0.584297587945839	-1.49930883566169	10.6917808339215	10.1074832459757	0.189388883071293	0.0989048526676181
7071	MRPS24	0.0300112476100592	0.518611254792837	-0.584015363720697	-1.49901556516651	4.16395103210989	3.57993566838919	0.161047169492792	0.170418461480016
2155	FEZ2	0.00822913022899996	0.518611254792837	-0.581837346603047	-1.49675422910162	11.1195550500503	10.5377177034473	0.0927068398529262	0.117971446529465
12684	TMCC3	0.0188317549917286	0.518611254792837	-0.577276551539997	-1.49203000788581	8.71892926937189	8.1416527178319	0.0665205533219138	0.216329464134179
11481	ASAH2	0.00289451135975073	0.518611254792837	-0.576989295218058	-1.49173295800763	6.39665964954417	5.81967035432612	0.0769945553371011	0.0541794278046231
11064	PIH1D2	0.0453601652996415	0.524608484047267	-0.57646152469599	-1.49118734810912	5.89113983473579	5.3146783100398	0.183332891218185	0.204712092216952
1631	ARL8A	0.0317183789159977	0.518611254792837	-0.57584672644357	-1.49055202045038	11.8936636119008	11.3178168854573	0.19736711013742	0.0647290653761176
4541	AFP	0.0121531385669698	0.518611254792837	-0.575101685682966	-1.48978246397487	3.27126039707235	2.69615871138938	0.0877590269181555	0.157255189211498
2460	CNNM4	0.0336911082437684	0.518611254792837	-0.573329604108899	-1.48795366768794	12.0575343338511	11.4842047297422	0.183290362662889	0.134507560057861
7304	PON2	0.0397901095424462	0.524206200670302	-0.572988763812059	-1.48760217644977	11.4443842181933	10.8713954543813	0.0520846200858227	0.302750603580366
11906	TACC2	0.018773132907175	0.518611254792837	-0.570217889510928	-1.48474779441369	11.7404208632673	11.1702029737564	0.103621106035278	0.180820771861514
9740	RC3H2	0.0231633022401734	0.518611254792837	-0.568387195519962	-1.48286493285794	12.1224948323294	11.5541076368095	0.119067215741506	0.18599341205045
2284	PPP3R1	0.0464616088574244	0.526294031405293	-0.56816554454147	-1.48263712780783	10.5055616865534	9.93739614201195	0.169296190360356	0.22531110818828
1696	MAPKAPK2	0.0210966193782367	0.518611254792837	-0.565801047829739	-1.48020915843992	12.8179990692858	12.252198021456	0.165243617733578	0.0595886496026729
5691	WWC1	0.0331571966325274	0.518611254792837	-0.565037040704469	-1.47942549250755	12.8628545031966	12.2978174624922	0.129072239810187	0.220207766821768
2887	SPATS2L	0.0122273365844761	0.518611254792837	-0.564356233618929	-1.47872751703992	12.692667654081	12.1283114204621	0.139259854106928	0.00546870791847152
260	CAMK2N1	0.0416968842751938	0.524563345004889	-0.563735360340123	-1.47809127386406	12.6258915213294	12.0621561609893	0.180416533908107	0.180113629510358
7728	SHH	0.00249544366260862	0.518611254792837	-0.560407680746403	-1.47468587922338	3.36776260280401	2.8073549220576	0.0793876964515471	0
2260	B3GNT2	0.02452872678772	0.518611254792837	-0.55658960969644	-1.47078830460535	10.7684712373949	10.2118816276984	0.156442121122784	0.118634566877285
6268	KCNK5	0.00788605433694431	0.518611254792837	-0.555488668471121	-1.46966635315162	10.0486930249907	9.49320435651959	0.0948157490202738	0.0976345716634736
5387	IRF1	0.0328214430013183	0.518611254792837	-0.554794725905934	-1.46895960725593	11.9360083543382	11.3812136284322	0.195384146474276	0.0435958004357919
16119	HOXB2	0.0148705187173156	0.518611254792837	-0.552249263068356	-1.46637008885204	10.2592449958869	9.70699573281857	0.0214427447026033	0.204712092216953
9421	RNF38	0.00876711761360418	0.518611254792837	-0.547321493487162	-1.46136999732099	10.1847346368243	9.6374131433371	0.10696690763384	0.0768347543535122
7829	CDKL5	0.000739775337563159	0.518611254792837	-0.545622384946848	-1.45964990778272	9.94941305081444	9.40379066586759	0.0423171416192292	0.0406603857940963
16424	TMC6	0.0121337480549547	0.518611254792837	-0.545199596158859	-1.45922221296073	12.9499206788167	12.4047210826579	0.133983231554332	0.0110998287050148
4685	SLC9B2	0.0283298227757928	0.518611254792837	-0.544287355794237	-1.45829981384192	8.4594583012659	7.91517094547167	0.0757513904645957	0.23614268781585
7382	GNB2	0.0166845238760558	0.518611254792837	-0.544003977057637	-1.45801339809658	13.4087533610865	12.8647493840289	0.0524973878465567	0.199227569177878
6720	PHACTR2	0.0239701718290197	0.518611254792837	-0.540997376923293	-1.45497803822297	12.0033302457293	11.462332868806	0.167425421085511	0.0495257938444298
2235	RTN4	0.0464816599396937	0.526294031405293	-0.539646827683409	-1.45361662783575	12.9733110863497	12.4336642586663	0.162621270809157	0.211309681666328
9980	CYSRT1	0.0130878985392842	0.518611254792837	-0.537077755784073	-1.45103041075559	7.35742617456912	6.82034841878505	0.0233678104960966	0.189289503598349
11601	SAMD8	0.0424440893022628	0.524563345004889	-0.536482159745294	-1.45043149721339	11.037642452933	10.5011602931877	0.203498000478286	0.082330984354707
11897	INPP5F	0.0439434757830113	0.524563345004889	-0.535836635524198	-1.44978265653733	9.84394951146754	9.30811287594334	0.125649902134574	0.245629882704507
12082	NECAP1	0.0175281763449706	0.518611254792837	-0.535432640697831	-1.4493767338185	10.2134393614407	9.67800672074287	0.14488136936644	0.0585231273412143
2389	TCF7L1	0.0325359990428361	0.518611254792837	-0.535062671039542	-1.44900509833776	7.87466525580463	7.33960258476509	0.188233513741912	0.0377872623932326
13533	NEMF	0.0216898866352066	0.518611254792837	-0.534040802070145	-1.44797912331419	11.213531897643	10.6794910955729	0.117459107135321	0.159078838329161
9093	FAM83A	0.00815856170168415	0.518611254792837	-0.533963406759677	-1.44790144661559	9.47722847814851	8.94326507138884	0.104673686063412	0.0642330360728711
5385	SLC22A5	0.004737739238011	0.518611254792837	-0.533961768997498	-1.44789980294398	11.798692535979	11.2647307669815	0.0942571080643977	0.00538989784854459
11063	DLAT	0.0363162305771459	0.518611254792837	-0.530848912911015	-1.44477908465878	12.033116290617	11.5022673777059	0.196396231820114	0.019693065522656
9190	MIR4664	0.0360315617418781	0.518611254792837	-0.530719300717316	-1.44464929106435	6.1345315348307	5.60381223411338	0.0835749616067789	0.251090053348591
11731	ANKRD2	0.0204456641594628	0.518611254792837	-0.530532637860086	-1.44446238744829	7.76637024505611	7.23583760719602	0.132540050291357	0.121750335284407
14250	BNIP2	0.0274676902811019	0.518611254792837	-0.529575572362855	-1.44350446728702	11.8706723271976	11.3410967548348	0.106906561105416	0.198270124861579
3445	KIF9	0.0330029545374634	0.518611254792837	-0.529369708389757	-1.44329850250893	8.07214743169725	7.54277772330749	0.187192631343646	0.0382939122405459
15437	SPNS2	0.00507518941097969	0.518611254792837	-0.527997915335627	-1.44192678790446	11.4634737324848	10.9354758171492	0.094663477808481	0.0182312131328663
10682	EHD1	0.0421985187095256	0.524563345004889	-0.525836672324679	-1.43976831294781	13.6607197651979	13.1348830928732	0.205688052471418	0.0326617671993695
7968	KCND1	0.0321165960764227	0.518611254792837	-0.525580291167409	-1.43951247463218	5.89967671596214	5.37409642479473	0.178340817429372	0.0737771596813533
11483	ASAH2B	0.0232535941650834	0.518611254792837	-0.523654881227528	-1.43759259353565	7.83141222869052	7.30775734746299	0.158475010669764	0.0579414705927975
1394	NECTIN4	0.0277815888456154	0.518611254792837	-0.522563835191672	-1.43650581724565	11.932697829615	11.4101339944233	0.158199162080668	0.104914040134786
3132	AGAP1	0.0494460012570911	0.527003297058455	-0.522547389690724	-1.43648944238993	11.9130751352138	11.390527745523	0.205299373342909	0.109004476566652
15459	ENO3	0.0300982192305723	0.518611254792837	-0.520418368922765	-1.43437114277523	7.90246540248111	7.38204703355834	0.165571147033915	0.0978127775241062
5879	HIVEP1	0.000557815792999659	0.518611254792837	-0.518779751128818	-1.43274290414671	11.0881325139154	10.5693527627866	0.0433006787491873	0.012756105321244
13590	DAAM1	0.0339110396812014	0.518611254792837	-0.516145936270936	-1.4301296442594	10.8955243033422	10.3793783670713	0.18637382766242	0
1789	TP53BP2	0.0095146738890202	0.518611254792837	-0.51597553952978	-1.42996074159224	10.7766176022524	10.2606420627226	0.105168941913247	0.0706692684421738
14041	RYR3	0.0254618124820078	0.518611254792837	-0.514274948509781	-1.42827615431024	5.44326544607357	4.92899049756379	0.150433039816282	0.100422601402659
9820	SPTAN1	0.0185865394495115	0.518611254792837	-0.505648204081744	-1.41976111276614	13.7434423199091	13.2377941158274	0.127922141796688	0.0977532665988112
3114	DGKD	0.0344791265558896	0.518611254792837	-0.502996353164791	-1.41715381423143	11.3490891217238	10.846092768559	0.116999902101195	0.198640976065772
4820	ARHGAP10	0.0104463543733648	0.518611254792837	-0.502906400875609	-1.41706545719678	10.989987641655	10.4870812407794	0.0931509986553051	0.100889249526892
13010	SPATA13	0.0474577051948836	0.527003297058455	-0.502751484659935	-1.41691330124847	9.63101939273845	9.12826790807852	0.200301272170794	0.0765463530630916
6587	REV3L	0.00920340336457592	0.518611254792837	-0.501939195762148	-1.41611575293722	11.0567219100654	10.5547827143032	0.101598703527042	0.0664511716683861
203	SLC25A34	0.026274524948897	0.518611254792837	-0.501753318453166	-1.41593331186567	4.66271736589685	4.16096404744368	0.032668515334021	0.22763753894932
10916	GAB2	0.00897820084097602	0.518611254792837	-0.499204978774403	-1.41343445103335	10.0866507572397	9.58744577846527	0.105927689802166	0.0437553770046177
6632	HDDC2	0.00774253080937249	0.518611254792837	-0.497657359560675	-1.41191903343127	10.7153510793598	10.2176937197991	0.0374334295990604	0.137823374135425
3949	PXYLP1	0.0397678793957048	0.524206200670302	-0.494427031527851	-1.40876115244776	9.30216282617741	8.80773579464956	0.180504598501863	0.0842064404476307
6356	RUNX2	0.0431446246594126	0.524563345004889	-0.49429634385177	-1.40863354447973	10.038294470374	9.54399812652224	0.196298418147363	0.00136656342819784
9195	PLEC	0.0204119198201033	0.518611254792837	-0.493906351440284	-1.40825281110751	14.914235132929	14.4203287814887	0.144505511980713	0.038475812455786
18115	CYP2S1	0.0314075191249072	0.518611254792837	-0.493574454723975	-1.40792887520159	10.4741862433644	9.98061178864042	0.170969641363795	0.0373571276027378
2672	ACVR2A	0.0351007819835634	0.518611254792837	-0.492984917796852	-1.40735366251071	10.0686245222333	9.57563960443648	0.0911940055550356	0.220163956464047
6065	ABCF1	0.0354029144856955	0.518611254792837	-0.492034531736019	-1.40642686314656	12.9640462341713	12.4720117024352	0.168783306577311	0.0911861864140544
12176	ERP27	0.0400018591944662	0.524206200670302	-0.487674556618327	-1.40218291031501	9.23547717221372	8.74780261559539	0.184892514368303	0.0474569030054533
17412	GNA11	0.0359938902984483	0.518611254792837	-0.487253047451967	-1.40177329733317	12.3538453438536	11.8665922964016	0.0873097589892208	0.222750634051309
17349	SBNO2	0.0226548972600107	0.518611254792837	-0.486204571132934	-1.40075493091887	13.0454619065885	12.5592573354556	0.150495962171521	0.0011831624433186
2854	MFSD6	0.0254269877885144	0.518611254792837	-0.486177868354929	-1.40072900464842	11.3843985174476	10.8982206490926	0.10778423394163	0.16179153250442
13028	USP12	0.0437326534427162	0.524563345004889	-0.485469606476954	-1.40004151391366	9.69563683645305	9.2101672299761	0.159952698395475	0.154863301957231
2233	SPTBN1	0.0329823659997582	0.518611254792837	-0.485137452051955	-1.39971921679431	13.2517733966883	12.7666359446364	0.165388776579734	0.0731806168199522
13716	BATF	0.0102263154932657	0.518611254792837	-0.484619012809013	-1.39921631148183	10.8488890278885	10.3642700150794	0.106780832039035	0.0487531413585063
3166	RNPEPL1	0.0467386731525094	0.526700034413645	-0.483962869295707	-1.39858008695942	11.9181330142991	11.4341701450034	0.1637167566622	0.158734229542601
8715	TNFRSF10A	0.0110926827455721	0.518611254792837	-0.481482167741348	-1.3961773070556	9.81120141846918	9.32971925072783	0.0805133011628049	0.115670984157434
13926	AKT1	0.00867423136859305	0.518611254792837	-0.478741883869935	-1.39352789686796	13.3577946922185	12.8790528083486	0.0724975678327013	0.106526035104724
11894	RGS10	0.016555291658581	0.518611254792837	-0.478583445020098	-1.39337486602797	8.73777171444482	8.25918826942472	0.125664481208637	0.0565964717456171
17427	TJP3	0.0409920536999638	0.524563345004889	-0.478309741183473	-1.39311054414304	12.6470135754522	12.1687038342687	0.182676726720612	0.0502917279458803
13923	INF2	0.0173991111642288	0.518611254792837	-0.477977036939572	-1.39278931177072	13.297753863851	12.8197768269114	0.12522874264506	0.0679968547052003
11002	BIRC2	0.041017621351087	0.524563345004889	-0.476240099264778	-1.39111346729258	13.1968620134266	12.7206219141619	0.131382262580142	0.184889663555871
6887	RNF216P1	0.0422888913218486	0.524563345004889	-0.473877383402293	-1.38883709161087	8.99384025710959	8.5199628737073	0.17356724834183	0.0972296740806243
1297	MEF2D	0.0238406833756753	0.518611254792837	-0.473446164741901	-1.38842203301691	11.6935835805103	11.2201374157684	0.134654156268588	0.0914807864629675
1870	TOMM20	0.0380004564303817	0.520392805942422	-0.471975835253371	-1.38700773693727	13.1963192124921	12.7243433772387	0.0987671730007062	0.209772423314917
14852	CDR2	0.0454262948583463	0.524608484047267	-0.471897070294531	-1.38693201433337	10.7436603421951	10.2717632719006	0.189183889408368	0.0404313594329561
134	CASZ1	0.00357430814614127	0.518611254792837	-0.471724496005118	-1.386766120305	10.4200555168302	9.94833102082513	0.0749058385754734	0.0144556591420801
9595	ANKS6	0.0204505705084024	0.518611254792837	-0.470545820599083	-1.38563360127183	8.66645290205587	8.19590708145679	0.125987398175411	0.0869469263647785
436	S100PBP	0.00903582002340865	0.518611254792837	-0.470479788568225	-1.38557018238962	10.520244873616	10.0497650850478	0.0930682164744942	0.0663974249574545
1674	DSTYK	0.0395470709136612	0.524206200670302	-0.469908479235357	-1.38502160320998	11.1624386474916	10.6925301682563	0.179563203042769	0.0221912194870616
2108	NRBP1	0.0219519040982185	0.518611254792837	-0.469543418535451	-1.38467118058007	12.8447755509602	12.3752321324248	0.0288211277670857	0.198999713237995
2423	RGPD2	0.0241892074367443	0.518611254792837	-0.468192607975621	-1.38337530513728	4.67711886541857	4.20892625744295	0.14332657993768	0.0551561051856852
10389	PHF21A	0.0257498750234957	0.518611254792837	-0.466376137360202	-1.3816346189657	9.3915916591203	8.9252155217601	0.124718085369005	0.121638960269657
3546	PARP3	0.0127857207765592	0.518611254792837	-0.465594488431593	-1.38088625518558	8.02710956444842	7.56151507601683	0.107438010483648	0.0647925305650505
13560	BMP4	0.0305494114454761	0.518611254792837	-0.465430224560472	-1.38072903775389	7.23815381539952	6.77272359083905	0.0328834954281856	0.223465183658241
2054	ATAD2B	0.0228265326534131	0.518611254792837	-0.463531084755669	-1.37891266475098	10.6778456055805	10.2143145208249	0.143840664734435	0.00515223037902763
10665	GPR137	0.0211994981264277	0.518611254792837	-0.463526727352646	-1.37890849999754	10.7417516887666	10.278224961414	0.131396351678949	0.0681714940244883
18586	TMEM86B	0.0479075845386652	0.527003297058455	-0.463271524182135	-1.37866460181507	5.8518991817781	5.38862765759596	0.161803695598914	0.14598281543913
7458	PNPLA8	0.014917702140467	0.518611254792837	-0.462688285422921	-1.37810736130625	10.8707934099834	10.4081051245605	0.0608304299875274	0.150767794079242
16101	TBKBP1	0.0392448142575069	0.524206200670302	-0.462472846181809	-1.37790158237952	9.99733670345863	9.53486385727682	0.165183133018686	0.0893622357556027
9802	SLC25A25	0.00640240283445355	0.518611254792837	-0.46171189091981	-1.37717499432376	11.0846715842855	10.6229596933657	0.0904831925660094	0.00646888310053686
7586	KIAA1549	0.0159807588203204	0.518611254792837	-0.461389431932874	-1.37686721422066	9.4008938389292	8.93950440699633	0.124648649422826	0.0207774890319872
11146	CBL	0.0477939609246682	0.527003297058455	-0.461122130606988	-1.37661213305057	10.3091032740366	9.84798114342964	0.173369435301724	0.112849743172885
19176	WNT7B	0.0474024968235084	0.527003297058455	-0.460410046644073	-1.37593283388033	11.0657584994196	10.6053484527755	0.188923200678774	0.0275022155099407
14526	FAM174B	0.0449817091313707	0.524608484047267	-0.459763986592408	-1.37531680886941	10.6920054528809	10.2322414662885	0.141853425161322	0.169425555933587
19171	FAM118A	0.0318819529276713	0.518611254792837	-0.459526915781549	-1.37509082855173	10.8926230431493	10.4330961273677	0.12571308825819	0.144503280086824
1142	TCHHL1	0.0493572547311648	0.527003297058455	-0.458222632307846	-1.37384822514902	10.0120406198629	9.55381798755506	0.162467827326523	0.14510803523981
16459	BAIAP2	0.012744655800593	0.518611254792837	-0.457426630439478	-1.37309041834472	11.5260022605786	11.0685756301392	0.05352841102302	0.143329655434915
14703	ZNF213	0.0312014819706861	0.518611254792837	-0.456790998423111	-1.37248558643835	9.18939483005767	8.73260383163456	0.139372923390607	0.110263124581774
8973	RIPK2	0.00322886142642459	0.518611254792837	-0.456688380396896	-1.37238796584008	11.707592762434	11.2509043820371	0.0576772044834747	0.0577591671915806
12363	SMAGP	0.00799810139855053	0.518611254792837	-0.455683982870635	-1.37143284828273	11.0755671462512	10.6198831633806	0.0915334231686923	0.0440789547316043
200	DDI2	0.0016563142661659	0.518611254792837	-0.455598547642417	-1.37135163554836	11.6835025759305	11.2279040282881	0.0473821014401157	0.0425296872778216
16113	NFE2L1	0.0136577665495879	0.518611254792837	-0.455300252915489	-1.37106812124826	14.0277991638183	13.5724989109028	0.0675477248253721	0.135056864550898
12744	CHST11	0.0153552277634718	0.518611254792837	-0.454007233413384	-1.3698398480789	9.81799072016227	9.36398348674889	0.0700446577189953	0.140772071730463
7583	SVOPL	0.00917128678761857	0.518611254792837	-0.451924996314768	-1.3678641887194	5.2330462084253	4.78112121211054	0.0971808697385618	0.0371000683985052
3366	CSRNP1	0.0255055738516902	0.518611254792837	-0.450052023789359	-1.36608951724945	9.44671473162034	8.99666270783099	0.0866746327581257	0.165575357687476
11656	STAMBPL1	0.0102613632635182	0.518611254792837	-0.448794046833513	-1.36489885667115	7.33742170442947	6.88862765759596	0.10242441263732	0.0258276946261372
17613	SLC44A2	0.0274676262207456	0.518611254792837	-0.448512637078935	-1.36463264767806	13.8146721258744	13.3661594887955	0.0874231820721707	0.171194079359799
16057	GPATCH8	0.0220709316612543	0.518611254792837	-0.447572584899433	-1.36374375015785	11.1316552802922	10.6840826953928	0.129999179823692	0.0619959535628632
14377	ULK3	0.0486905134241956	0.527003297058455	-0.447433281044916	-1.36361207604511	11.2301774925158	10.7827442114709	0.032384639125242	0.259877638461433
13223	SPRY2	0.0237725293967178	0.518611254792837	-0.446221326907315	-1.36246703756739	9.56700113119944	9.12077980429212	0.132685954877604	0.0659565751319133
11503	ANK3	0.031216231104779	0.518611254792837	-0.440681306592561	-1.35724512936331	11.3145069622843	10.8738256556917	0.0774765661286201	0.188375525092209
8924	UBE2W	0.0488581679821408	0.527003297058455	-0.43958450537145	-1.35621368310778	10.9865995012307	10.5470149958593	0.146743535337437	0.155992640230298
4539	ANKRD17	0.0393737050804187	0.524206200670302	-0.439404334384047	-1.35604432292127	12.816303650518	12.376899316134	0.144086735839461	0.122867537849934
7233	POMZP3	0.00758482489349056	0.518611254792837	-0.438261450942832	-1.35497050839022	6.85608929636273	6.4178278454199	0.0908824378043081	0.011931591531396
6742	LATS1	0.0355525624895995	0.518611254792837	-0.437071183554441	-1.35385307743605	10.4288491356036	9.99177795204913	0.156650105151373	0.0510927705432717
1898	CHML	0.0469796249132216	0.527003297058455	-0.436657934152459	-1.35346533169832	12.2725897668798	11.8359318327273	0.176912514167305	0.0426922232665764
13687	PNMA1	0.0320692223320855	0.518611254792837	-0.433054513860867	-1.35008899879595	10.7945979036326	10.3615433897718	0.149192070366641	0.0480701735507236
7439	ATXN7L1	0.0340611689339137	0.518611254792837	-0.432238862604574	-1.34932591961137	8.95321813329774	8.52097927069317	0.130335098889823	0.122118816215484
4792	TBC1D9	0.00452317290159409	0.518611254792837	-0.43121665016432	-1.34837020189491	10.7703791708472	10.3391625206828	0.0603003504262798	0.0629915777592606
11708	ENTPD1	0.0309335455219783	0.518611254792837	-0.429378697434091	-1.34665351008578	7.00631302504571	6.57693432761162	0.144769168259692	0.0534226477650238
14528	CHD2	0.0299477337757572	0.518611254792837	-0.428609483953995	-1.34593569523048	11.9378793800211	11.5092698960671	0.147396328204592	0.00769920218023189
16660	C18orf25	0.0440965483834803	0.524563345004889	-0.427749328935352	-1.345133468664	11.1389829527876	10.7112336238522	0.171341686982544	0.0042594610800238
5294	FAM174A	0.0251664424959434	0.518611254792837	-0.42174466707047	-1.33954650408616	9.53547743182131	9.11373276475084	0.135718860097045	0.00736565977196477
15008	C16orf87	0.0104377401313609	0.518611254792837	-0.421073388373365	-1.33892336486392	10.049470278374	9.62839689000067	0.0974921574901074	0.0167556676543199
11583	USP54	0.0474521357659001	0.527003297058455	-0.419803254604497	-1.33774510934172	10.2234756364784	9.80367238187388	0.147330267148027	0.128899034571716
19108	EP300	0.0183229329730258	0.518611254792837	-0.418712565566812	-1.33673414549172	11.5272316957398	11.108519130173	0.119706194691802	0.00554424976948012
10604	AHNAK	0.0417548099054265	0.524563345004889	-0.418039370437626	-1.33611053969164	15.0989805276898	14.6809411572521	0.126535986288033	0.147223248733224
16947	ABHD12	0.044742506075472	0.524608484047267	-0.415995393542742	-1.33421890957288	11.1168575483212	10.7008621547785	0.167543004624657	0.00796748586297651
6902	AIMP2	0.0392081977048185	0.524206200670302	-0.414881131849201	-1.33318882697403	10.0764700998553	9.66158896800612	0.0387387069654078	0.217498024201308
12039	ACRBP	0.0207358610975831	0.518611254792837	-0.414215221840075	-1.33257360414349	3.80489507860241	3.39067985676233	0.103247418002271	0.0972296740806246
9362	ANKRD18B	0.0225091829561014	0.518611254792837	-0.413587914339975	-1.33199430520631	3.9357849740192	3.52219705967923	0.111223687608099	0.0887637379698254
87	ACOT7	0.0458750634790333	0.524608484047267	-0.413574748438826	-1.33198214960528	10.9228242698171	10.5092495213783	0.168089477802215	0.0132987471557156
2394	SH2D6	0.0339206330867317	0.518611254792837	-0.413166759668468	-1.33160552328393	3.65909330783331	3.24592654816484	0.128398324324331	0.107482418136327
15317	JPH3	0.0205846980624234	0.518611254792837	-0.412933887055158	-1.33139059953101	4.27005664588822	3.85712275883306	0.112835593427058	0.0703823497378221
18403	MYH14	0.0198445442950363	0.518611254792837	-0.412829904669463	-1.33129464288186	12.8920589146123	12.4792290099428	0.0212569059038555	0.169357675926009
6467	LCA5	0.0457518768890462	0.524608484047267	-0.411794814326736	-1.33033982154619	10.3684031513935	9.95660833706673	0.163136003925243	0.053379632039159
11513	JMJD1C	0.00317092920511937	0.518611254792837	-0.41179361944145	-1.33033871971747	11.2614519086049	10.8496582891634	0.06011074327867	0.0281931309496289
12231	PPFIBP1	0.0380348143978203	0.520392805942422	-0.411003235892775	-1.32961009042726	9.95001086427506	9.53900762838229	0.0360711675608058	0.213532590910511
88	HES2	0.0230077288499098	0.518611254792837	-0.410150426697724	-1.3288243605211	10.8681477233744	10.4579972966767	0.0426121306217468	0.170236515738337
1638	KDM5B	0.0309799469765645	0.518611254792837	-0.407661772577205	-1.32653410964607	13.1233338172935	12.7156720447163	0.062483815778533	0.180538774196207
977	HIPK1	0.0367090677588197	0.518611254792837	-0.404719694839898	-1.32383167453469	11.6916923428724	11.2869726480325	0.146362385061128	0.0510278125866728
1316	ARHGEF11	0.0240738146189522	0.518611254792837	-0.403931617005204	-1.32310872375623	12.2381157390153	11.8341841220101	0.110072926733654	0.0921682589490746
14730	VASN	0.0436198711645934	0.524563345004889	-0.400981828708067	-1.3204062098926	11.3171811665291	10.916199337821	0.156048621515329	0.0496182162007607
16049	ATXN7L3	0.0132546371877843	0.518611254792837	-0.399690004777524	-1.31922441551291	12.6995991060408	12.2999091012633	0.101375023244834	0.00910393252682617
11687	MYOF	0.0205775362440594	0.518611254792837	-0.399361761670557	-1.31892429868215	13.7133102947277	13.3139485330571	0.118427216686871	0.0198344435804244
12419	PRR13	0.0422936441268459	0.524563345004889	-0.399278843346602	-1.31884849621078	10.8316379215677	10.4323590782211	0.0561155699393142	0.207828383589088
5977	ABT1	0.0263961877977352	0.518611254792837	-0.399179324541439	-1.31875752362404	10.9842029720579	10.5850236475164	0.0958296614640899	0.126103472631996
15730	TRAF4	0.0380568731738731	0.520392805942422	-0.399004764429433	-1.31859796909013	13.2377423701993	12.8387376057699	0.142272671421748	0.0704496168537738
13672	RGS6	0.0289501539966329	0.518611254792837	-0.398685859057324	-1.31830652738471	6.19257461722143	5.7938887581641	0.12968879422195	0.0551561051856852
19337	SLC5A3	0.00554556350251712	0.518611254792837	-0.395595667391015	-1.31548579267093	9.84266556820176	9.44706990081075	0.0735629144270385	0.00876916098792257
16079	PLEKHM1	0.0226401923884719	0.518611254792837	-0.394636761959863	-1.31461172897984	10.5484684218254	10.1538316598656	0.0542026083149382	0.154768054017901
11988	WNK1	0.0456389386819521	0.524608484047267	-0.394260683662649	-1.31426908379634	12.1980367475914	11.8037760639288	0.0696328234373076	0.203966460068286
3270	NR2C2	0.0327957090926577	0.518611254792837	-0.393373005974176	-1.31346067420948	10.9786888635908	10.5853158576166	0.139005866631681	0.0258949395717211
14274	TRIP4	0.0172530115864405	0.518611254792837	-0.393302915376914	-1.31339686376843	9.16066713003531	8.7673642146584	0.0139206477357246	0.154365273832391
16615	DSC2	0.0351172428214984	0.518611254792837	-0.392940035847561	-1.31306654801399	13.4493945646742	13.0564545288267	0.0877845239436149	0.161135526513045
8033	HUWE1	0.0287664734451493	0.518611254792837	-0.392161712252543	-1.31235834910955	14.0146057784435	13.622444066191	0.132796708997799	0.00687564375455627
15097	CCDC113	0.0372752523533989	0.518611254792837	-0.391875658779099	-1.31209816422022	9.99397017077268	9.60209451199358	0.140778359566025	0.0590599311055456
10567	TMEM132A	0.045793363467908	0.524608484047267	-0.390893445521742	-1.31120516773165	13.8962725627707	13.5053791172489	0.124286175369817	0.140253373986421
6779	SNX9	0.0227004948925778	0.518611254792837	-0.390621265704223	-1.31095781821541	11.3506737331433	10.9600524674391	0.107950897315796	0.0773086383490885
17136	DNTTIP1	0.00754824621165222	0.518611254792837	-0.390093018884627	-1.31047789521586	10.0308112943863	9.64071827550171	0.0730477345434768	0.0498351286928806
707	DOCK7	0.0334076831136223	0.518611254792837	-0.389977446036948	-1.31037291835549	11.5467262204167	11.1567487743798	0.115397544085329	0.112098228484357
18939	KREMEN1	0.0275065770224314	0.518611254792837	-0.388977599730218	-1.30946509127525	10.365338982364	9.97636138263376	0.0766628869891251	0.147723296896247
6530	FAXC	0.00603738200289233	0.518611254792837	-0.388712387118112	-1.30922439263254	8.54245511141285	8.15374272429474	0.0497989777575719	0.0787867445433443
2308	FAM136A	0.045903976138605	0.524608484047267	-0.388344417201568	-1.3088905079622	10.9709439083911	10.5825994911896	0.158003880764784	0.00864812013603476
11019	CASP4	0.0216713434988131	0.518611254792837	-0.387064863090888	-1.30773014232885	12.4480870470349	12.061022183944	0.111316383176622	0.0546655355938338
9976	TPRN	0.0283489753359336	0.518611254792837	-0.386001282500954	-1.30676641555824	10.7902756202835	10.4042743377826	0.120063556485728	0.0707459710022657
17785	NR2F6	0.0386168514601015	0.521632102048207	-0.385576365761686	-1.30638159052922	12.4718241509821	12.0862477852204	0.0515305823161855	0.193960280314477
16969	BCL2L1	0.00842841598325622	0.518611254792837	-0.383846885798185	-1.30481645928559	12.3997699549716	12.0159230691734	0.0796240125633199	0.0330059416605553
4657	TSPAN5	0.028336440427311	0.518611254792837	-0.381727466124189	-1.30290100018398	8.0110840862038	7.62935662007961	0.128606388833212	0
15435	UBE2G1	0.0204921982357251	0.518611254792837	-0.380087466210735	-1.30142075423079	12.1470229827398	11.7669355165291	0.099171773030667	0.0775533015671123
4235	LRCH3	0.00954779258867988	0.518611254792837	-0.379940727148336	-1.30128839115733	10.2198061908481	9.83986546369974	0.0496536359039515	0.0990340100441293
7837	BCLAF3	0.040692119561993	0.524563345004889	-0.379719152427631	-1.301088549567	8.88139026247069	8.50167111004306	0.0987073101559563	0.154649467624674
15147	ZDHHC1	0.00610250104236664	0.518611254792837	-0.3788383768735	-1.30029446820092	6.3445764938169	5.9657381169434	0.0721822437328979	0.0163225793665186
3177	ANO7	0.0344877930417257	0.518611254792837	-0.378576820534571	-1.3000587500323	3.7692566772969	3.39067985676233	0.119194469680253	0.0972296740806246
14566	NPRL3	0.0368069026228797	0.518611254792837	-0.378447140103511	-1.29994189609063	9.45579687084809	9.07734973074458	0.0994838020539204	0.14152007858946
11303	USP6NL	0.00811500753880794	0.518611254792837	-0.376023243414476	-1.29775967511602	10.4120123244298	10.0359890810153	0.0625895201940941	0.070918771176024
17367	PLK5	0.0267545420180581	0.518611254792837	-0.375674904278059	-1.29744636849125	5.69715201601822	5.32147711174017	0.118452439704481	0.0510176027691076
7001	TAX1BP1	0.0130457410485406	0.518611254792837	-0.375214824929303	-1.29703267530423	13.8468509104159	13.4716360854866	0.093238288393189	0.0243361560496651
7172	TYW1B	0.038411037324412	0.521452342346969	-0.374956465453277	-1.29680042200775	6.32915277584015	5.95419631038687	0.142175719191882	0
3633	MAGI1	0.0149590441930153	0.518611254792837	-0.374466361995347	-1.29635995579005	9.70312558678599	9.32865922479064	0.0580566009396967	0.1141718811006
15871	LASP1	0.0124723422692595	0.518611254792837	-0.37428162539817	-1.29619396797709	14.6983472680192	14.3240656426211	0.0878574975514315	0.0433680509797513
7548	CEP41	0.0330075969065733	0.518611254792837	-0.373619157055252	-1.29559890781095	10.0787723664699	9.70515320941464	0.0946674785256633	0.133117677006766
5750	RAB24	0.0116915485280642	0.518611254792837	-0.372506527503099	-1.29460010635097	9.23500322389092	8.86249669638782	0.0882135466259073	0.0284912456082099
3380	ZNF621	0.0255321011381072	0.518611254792837	-0.372099185742936	-1.29423463046675	9.61232074322642	9.24022155748348	0.113458842309359	0.0573452464691075
10648	MARK2	0.016904183405641	0.518611254792837	-0.371343368559453	-1.29355676816523	12.9658894629045	12.5945460943451	0.1029516279005	0.00824692807075722
4075	SKIL	0.0355906505488346	0.518611254792837	-0.368210830758692	-1.29075110283586	11.1400392334449	10.7718284026862	0.0790363661669035	0.155634633752997
14090	SPINT1	0.0106319353532782	0.518611254792837	-0.368096112220561	-1.29064847047877	14.6058738704729	14.2377777582524	0.0859231877196838	0.0130951375132563
17281	PPDPF	0.0376010445669113	0.518611254792837	-0.368026045033046	-1.29058578923993	12.4421650248368	12.0741389798037	0.138352964224854	0.00378530841213652
13494	RALGAPA1	0.0268544880642676	0.518611254792837	-0.367899101849201	-1.29047223519219	11.5623780946063	11.1944789927571	0.118085705689909	0.0400447441099124
17614	ILF3	0.0496772790307676	0.527003297058455	-0.367390615013095	-1.29001748037557	13.5102526028875	13.1428619878744	0.0698789390080302	0.194827447989629
10097	STIM1	0.0345729520279391	0.518611254792837	-0.367026979626084	-1.28969236877617	12.2667383496226	11.8997113699965	0.0979575928085727	0.128335914025528
2164	CDC42EP3	0.0275752011893515	0.518611254792837	-0.366909308335352	-1.28958718121225	12.1077363596425	11.7408270513071	0.117162896568482	0.0497727710751697
15523	ZBTB4	0.032037000859556	0.518611254792837	-0.36652120554043	-1.28924031298171	12.1633449911469	11.7968237856065	0.126869736185693	0.0364118207160734
10580	CPSF7	0.0085561748241787	0.518611254792837	-0.365899434380498	-1.28868479729205	12.0922229110936	11.7263234767131	0.0482429452582758	0.0893926772293267
9590	NANS	0.0473599592758394	0.527003297058455	-0.365725344533217	-1.28852930122547	12.1412369705131	11.7755116259799	0.149861784720933	0.0238605956048031
14416	DNAJA4	0.0400574653849616	0.524206200670302	-0.364900837073418	-1.28779311064831	6.55890947974599	6.19400864267257	0.0585516617624454	0.180905424213501
29	DVL1	0.0243474730714778	0.518611254792837	-0.363677988790073	-1.28670202186116	13.0123612870854	12.6486832982953	0.108282066896714	0.0575012839936588
1692	IKBKE	0.0461817128826042	0.525583930356863	-0.360183875651764	-1.28358948432671	9.32689953976861	8.96671566411685	0.0875632572559015	0.167008331456457
4597	ENOPH1	0.0393023931517288	0.524206200670302	-0.357884104362412	-1.28154497001321	11.3205541109245	10.9626700065621	0.0592335738272571	0.17460760064838
15889	GRB7	0.00249197502002158	0.518611254792837	-0.3578068873727	-1.28147638005222	17.5864733222084	17.2286664348357	0	0.0716483335659007
17522	CAMSAP3	0.0460235791956326	0.524922082484003	-0.357352277522001	-1.281072635677	11.1449132159041	10.7875609383821	0.0508033907381053	0.193053228784119
722	JAK1	0.00656764260049337	0.518611254792837	-0.357309963218855	-1.28103506231647	12.5513475189326	12.1940375557137	0.0541161779112533	0.0644329466887169
3594	WNT5A	0.0189353010829485	0.518611254792837	-0.353410478577127	-1.27757720639789	10.4036428399426	10.0502323613655	0.0980560061007075	0.0413691725770406
10995	ARHGAP42	0.012474837762246	0.518611254792837	-0.352574740088732	-1.27683733330415	8.55684741971892	8.20427267963019	0.0826069379811734	0.0415029213554798
7	PLEKHN1	0.0485229405259497	0.527003297058455	-0.352399146737866	-1.27668193628961	9.63586468174522	9.28346553500735	0.138871452627545	0.0671063329751157
748	ANKRD13C	0.0178083199959086	0.518611254792837	-0.350477626867061	-1.27498266050277	10.5334092205091	10.182931593642	0.0979843142862971	0.0219393282925114
11400	ARHGAP12	0.0352088203349999	0.518611254792837	-0.350285273229014	-1.27481267918474	11.8949330825525	11.5446478093235	0.127503874420062	0.0208303492415428
15841	GGNBP2	0.0270739931668852	0.518611254792837	-0.3493181607754	-1.27395839325341	11.5012676073972	11.1519494466218	0.115428007314236	0.0103113192856964
17645	HNRNPA1P10	0.00891234751488131	0.518611254792837	-0.348626976582747	-1.27334819568409	7.77401340773941	7.42538643115666	0.0580824953324138	0.0712014099557251
2514	MRPS9	0.0178378187425669	0.518611254792837	-0.346732118123418	-1.27167685786771	10.6926652049056	10.3459330867822	0.0690714412936105	0.0987243841598925
1760	GPATCH2	0.045317879985263	0.524608484047267	-0.34619971534884	-1.27120765311018	10.5248205306679	10.1786208153191	0.12628062928137	0.0862355100423352
2265	WDPCP	0.0147986757359932	0.518611254792837	-0.345709436547626	-1.27077572518498	7.52989445799496	7.18418502144734	0.079810616171329	0.0631215401069223
2421	CYTOR	0.00927341876299257	0.518611254792837	-0.345471115923331	-1.27056582146818	9.8691715499117	9.52370043398837	0.0267045811314407	0.102515382520305
11887	EIF3A	0.0157396199393843	0.518611254792837	-0.344321745636815	-1.26955398667479	13.1864173525049	12.8420956068681	0.0922395303508589	0.0183388306328801
17060	VSTM2L	0.00252621458717889	0.518611254792837	-0.3428549960736	-1.26826392090159	9.12551762122667	8.78266262515307	0.0375560831637724	0.0440082981692684
16760	CNDP2	0.0445112069186903	0.524608484047267	-0.341563097039538	-1.26712872912376	13.4345493157295	13.09298621869	0.118530942051093	0.0981536479546617
7877	TAB3	0.0316465310262614	0.518611254792837	-0.340876631608312	-1.26652594535222	12.1540521599134	11.8131755283051	0.101478661161534	0.0901208479831886
17001	CBFA2T2	0.049065046240629	0.527003297058455	-0.339353921369053	-1.26518988016059	10.1308659145478	9.79151199317879	0.137158151177071	0.0517948519088767
13456	SDR39U1	0.030622027254331	0.518611254792837	-0.338540659521565	-1.26447688075645	6.65070993217806	6.31216927265649	0.108386943334091	0.0641808750376255
13559	DDHD1	0.0200213296861009	0.518611254792837	-0.338527672736141	-1.26446549829824	10.1095599438779	9.77103227114172	0.0932391222836957	0.0513679855465855
72	TP73	0.0161734345835572	0.518611254792837	-0.337853419879698	-1.26387468024311	9.71217097246762	9.37431755258792	0.0802363030852694	0.0645484196649636
18858	YDJC	0.0167597483192404	0.518611254792837	-0.337286190165816	-1.2633778556635	12.4793505946781	12.1420644045122	0.0277146760848692	0.126086722078017
4407	RBM47	0.0410439495895502	0.524563345004889	-0.336302777657352	-1.26251696808915	13.2570922934106	12.9207895157532	0.0507096181895035	0.170693495437423
299	ID3	0.016001857778289	0.518611254792837	-0.335719604416662	-1.262006730442	11.6605761835894	11.3248565791727	0.0839827550786097	0.0508982602974453
14408	PEAK1	0.034490879896668	0.518611254792837	-0.335216913881206	-1.26156707527619	9.88573283111703	9.55051591723583	0.092900399876512	0.111497591228705
17676	TRIR	0.0333939250232634	0.518611254792837	-0.334074620524381	-1.2605685902937	12.2197890793959	11.8857144588716	0.0351678021471328	0.162122216416005
6899	CCZ1	0.0363920316460397	0.518611254792837	-0.333425062727876	-1.26000116070556	8.78869958569374	8.45527452296586	0.123151214389493	0.0174387057870413
12258	KIF21A	0.0382846131358126	0.521193553588751	-0.332993441446366	-1.25962425362841	10.8788118542365	10.5458184127901	0.0666819695697941	0.151358412985752
4754	KIAA1109	0.00892424942876591	0.518611254792837	-0.33252643617387	-1.25921657497703	11.7814410416463	11.4489146054724	0.0154558650339733	0.101404875461019
11230	DCPS	0.0107041101979283	0.518611254792837	-0.332127499857855	-1.25886842255484	10.3951633615877	10.0630358617298	0.0559267975087274	0.0772262989298776
17382	MOB3A	0.0152492998599533	0.518611254792837	-0.331964539827172	-1.25872623474295	10.5164980005091	10.1845334606819	0.0714544109493171	0.0744958208217457
12351	LARP4	0.0174098467086303	0.518611254792837	-0.330105088901103	-1.25710494131989	11.3381188287597	11.0080137398586	0.0916508941892702	0.0193185857683804
10854	FCHSD2	0.021454623368404	0.518611254792837	-0.328509871456465	-1.25571570284439	8.81599160803035	8.48748173657389	0.0943046273630001	0.0454733529996274
12688	VEZT	0.0190685862387762	0.518611254792837	-0.32849378351937	-1.25570170004961	10.9108070200277	10.5823132365084	0.0380068986616874	0.123683797615974
11695	PLCE1	0.00205765142948823	0.518611254792837	-0.327550401001741	-1.25488086142951	10.368251809427	10.0407014084252	0.0331489835560625	0.0397066897209816
3112	ATG16L1	0.00904062441088921	0.518611254792837	-0.326885094347729	-1.25430229971815	11.0660289618341	10.7391438674864	0.0468228483118871	0.0781664104125871
6121	DDAH2	0.0275715464187421	0.518611254792837	-0.326592277367824	-1.25404774575438	10.667102505477	10.3405102281091	0.0945804998494496	0.0763003098494484
18955	MTMR3	0.000597336934844923	0.518611254792837	-0.324885918844894	-1.25256538806105	9.27905583970248	8.95416992085759	0.0269682366046451	0.0123405470175686
7676	ZNF746	0.0314342959193885	0.518611254792837	-0.317105542120858	-1.24582855234784	10.8687894702698	10.5516839281489	0.0821331578846883	0.105977945910381
13097	ELF1	0.0489722186596725	0.527003297058455	-0.316575178725252	-1.24537064516261	11.0841127003523	10.7675375216271	0.0116397837553145	0.18642078509675
962	ST7L	0.0359770182837967	0.518611254792837	-0.314613383610949	-1.24367832515789	9.18798534497623	8.87337196136528	0.0665973369768772	0.134767243597943
12603	CCT2	0.0340211043899598	0.518611254792837	-0.31402819211527	-1.24317396188354	12.8766343506806	12.5626061585653	0.0601776689799083	0.136153038047525
9091	ZHX2	0.028381344317417	0.518611254792837	-0.312542523185176	-1.24189441615575	11.7903661468104	11.4778236236252	0.0831368377717919	0.0915344618833448
17214	TFAP2C	0.00562205250360056	0.518611254792837	-0.310476694092333	-1.24011739080453	13.765588892383	13.4551121982907	0.0576605250126354	0.0113546812089029
17507	VAV1	0.0495239576411495	0.527003297058455	-0.310230969769275	-1.23990618812608	11.1500343734705	10.8398034037012	0.0980731275979409	0.121270278342434
7929	USP11	0.0428390375315571	0.524563345004889	-0.30904218969153	-1.23888492679085	11.7809143132351	11.4718721235436	0.115529583763526	0.0570981927479397
15405	PAFAH1B1	0.0103977010446601	0.518611254792837	-0.307270221917555	-1.23736421970725	12.0290642605324	11.7217940386149	0.0310628187814225	0.0911822524532954
9782	FAM129B	0.0485519389157488	0.527003297058455	-0.307193152088599	-1.23729812056715	15.0272008114975	14.7200076594089	0.110200111763062	0.0919748715486361
14503	ZNF710	0.0156827849391994	0.518611254792837	-0.305484442434052	-1.2358335478941	11.3420004910886	11.0365160486545	0.0825132571922692	0.00242832641821708
475	OSCP1	0.0436185239359453	0.524563345004889	-0.305071365872884	-1.2354797511584	8.85799493605303	8.55292357018015	0.0667982954687857	0.143843138057795
7903	USP9X	0.0320819006852176	0.518611254792837	-0.304952607091819	-1.23537805396923	14.7302677708169	14.4253151637251	0.10098340015436	0.0532230322521159
9186	ZNF707	0.014260499761514	0.518611254792837	-0.304851947781644	-1.23529186252811	9.12182138517534	8.81696943739369	0.0792999442279522	0.00904785928061456
1278	UBQLN4	0.0458380714517041	0.524608484047267	-0.304172035929577	-1.23470983259508	12.3128025716874	12.0086305357578	0.108917633371672	0.083161166832584
12915	HIP1R	0.0340895923530763	0.518611254792837	-0.303388843129133	-1.23403973018903	11.9371805385978	11.6337916954687	0.10206958271401	0.0571350378074157
11976	SPRN	0.0205015065068669	0.518611254792837	-0.303071709919711	-1.23376849340064	7.63298605879385	7.32991434887414	0.0726264025272675	0.0760704677582726
2758	MYO3B	0.0116015180491662	0.518611254792837	-0.302702224442588	-1.23345255610418	5.85696445283167	5.55426222838909	0.066588612607617	0.043416741500563
6929	ARL4A	0.0345333232312076	0.518611254792837	-0.302229449664403	-1.23304841683466	7.63678270533255	7.33455325566815	0.0983052912103052	0.0695100628556052
2095	SLC5A6	0.0354494948454738	0.518611254792837	-0.30008426136941	-1.23121632108755	13.0268310832088	12.7267468218394	0.0885834339073832	0.0928244429867058
2216	FBXO11	0.0192868189471625	0.518611254792837	-0.296423323914196	-1.22809598607117	10.0172409407905	9.72081761687632	0.0647185458435851	0.0809771793772918
2558	TTL	0.0176919200846351	0.518611254792837	-0.296278080916235	-1.22797235400809	11.1707204998084	10.8744424188922	0.0809479587434791	0.0298863821572234
18278	ARHGAP35	0.0278582123141244	0.518611254792837	-0.295797107122347	-1.22756303390677	13.6718206040894	13.376023496967	0.0264992005279629	0.134912720392473
6304	UBR2	0.0401442116411758	0.524206200670302	-0.295151292666485	-1.2270136450786	12.1941164013397	11.8989651086732	0.0605681653992332	0.136399121205032
18813	C22orf39	0.00864185383136293	0.518611254792837	-0.294826210920233	-1.22673719386001	9.50776197330969	9.21293576238946	0.01189064663243	0.089362235755604
7843	SMPX	0.0307799893926924	0.518611254792837	-0.294178486817344	-1.22618655156876	6.23435289089536	5.94017440407801	0.0609220242494258	0.116239033675392
8837	PRKDC	0.037310195779569	0.518611254792837	-0.289236046708032	-1.22199302184095	13.4415259542718	13.1522899075638	0.105280386336815	0.0366395538983443
14414	IDH3A	0.0468843988945734	0.527003297058455	-0.288544590353556	-1.22140748410562	10.6874513339192	10.3989067435657	0.0467420940093205	0.153990740196724
19210	SBF1	0.029158726576552	0.518611254792837	-0.288296141684157	-1.22119716180761	14.3843621753324	14.0960660336482	0.0888177990748941	0.0592353265186811
18224	MARK4	0.0194869619127126	0.518611254792837	-0.287896416542221	-1.22085885358811	11.1207758065579	10.8328793900157	0.0840663946258502	0.00783005612295167
12488	PA2G4	0.0442094525090666	0.524563345004889	-0.285070136820387	-1.21846949829973	11.7998239582425	11.5147538214221	0.0905900661587637	0.0986258050540849
5293	CHD1	0.0262187690552888	0.518611254792837	-0.283820046435862	-1.21741415588256	11.7881083028813	11.5042882564455	0.092298835002027	0.0140468924594033
9255	GLIS3	0.0306876082041804	0.518611254792837	-0.281637807373614	-1.21557407160098	7.84907154159521	7.56743373422159	0.050790442012913	0.118253648786995
10571	VPS37C	0.0128806744307813	0.518611254792837	-0.280280853017606	-1.21443127773002	11.488742740624	11.2084618876064	0.0688987084801832	0.021123439206936
8975	NBN	0.0109273957405526	0.518611254792837	-0.280245531464878	-1.21440154513089	12.6873801941316	12.4071346626668	0.0664372296037141	0.00131473388835096
17789	ABHD8	0.0404609596855122	0.524265153313794	-0.278789508950709	-1.21317654332819	9.62048388021222	9.34169437126151	0.0642978665299355	0.122563951794314
4319	AFAP1	0.00161019996538893	0.518611254792837	-0.278759514753542	-1.21315132117302	13.2810871735555	13.002327658802	0.0226092202226935	0.0359289312828319
16686	MYO5B	0.0200024090928395	0.518611254792837	-0.27847668259772	-1.21291351306889	12.2103420228084	11.9318653402107	0.075911621483553	0.044905915313066
12080	FOXJ2	0.0312117193057845	0.518611254792837	-0.27813024116927	-1.21262228517289	10.5939852170078	10.3158549758385	0.0907005699300887	0.0496165595372197
6938	BZW2	0.0172143954274352	0.518611254792837	-0.27786893585546	-1.21240267122554	12.2259900000658	11.9481210642104	0.0729617057612898	0.03769162506721
1037	RNF115	0.030167076351273	0.518611254792837	-0.275349255864532	-1.21028704696592	11.6302697944381	11.3549205385736	0.0882424284497346	0.04984879025972
8704	PPP3CC	0.0378573151836599	0.519869722282326	-0.274782011708078	-1.20981127538052	8.20346880701305	7.92868679530497	0.0693736545557487	0.108806415008221
2755	SSB	0.0242213249901718	0.518611254792837	-0.274264286159273	-1.20937720039158	11.8184474952147	11.5441832090554	0.0861099073295574	0.0181044064060495
3304	TOP2B	0.0157598356113451	0.518611254792837	-0.274159398699915	-1.20928927890618	13.1659951779325	12.8918357792326	0.0695304850464191	0.0366411904114115
19353	DYRK1A	0.00998566909270854	0.518611254792837	-0.273993659558634	-1.20915036177627	12.7296282728861	12.4556346133275	0.0579790332365756	0.0345042671143703
15471	RPAIN	0.0375397678289727	0.518611254792837	-0.273022725789991	-1.20833687734587	8.55602000533108	8.28299727954109	0.101302509236829	0.0229254467323685
16396	EVPL	0.0302248179853092	0.518611254792837	-0.271080412719284	-1.20671117733252	12.7501909953729	12.4791105826537	0.0826539918808797	0.0621705878890939
17723	GIPC1	0.0224625174561335	0.518611254792837	-0.271049806571046	-1.20668557775093	13.7125847039264	13.4415348973554	0.0505431526464416	0.0942308432277677
9499	RASEF	0.015916421222341	0.518611254792837	-0.269038637905281	-1.20500458670038	12.0672440883474	11.7982054504421	0.0718074854463897	0.0191917334773649
1849	TTC13	0.042656378333852	0.524563345004889	-0.26864906753017	-1.20467924371333	9.86273701799165	9.59408795046148	0.102938524045561	0.0369560521003067
17791	DDA1	0.0129701769151918	0.518611254792837	-0.26799471637667	-1.2041329712927	10.8682581590056	10.6002634426289	0.0146947517178275	0.0932823187801857
15174	ESRP2	0.0106344624836172	0.518611254792837	-0.267730945612257	-1.20391283742382	12.3877084834308	12.1199775378186	0.0364737647551389	0.0724066876395464
8057	RRAGB	0.0186411557668199	0.518611254792837	-0.265417164784431	-1.20198356075451	9.28248886219473	9.01707169741029	0.0508017111974405	0.0807088361484063
3801	GOLGB1	0.027018601974623	0.518611254792837	-0.263586938813848	-1.20045967203126	11.7937477220252	11.5301607832114	0.0871770694458336	0.00310439969726027
14011	UBE3A	0.0268189674913771	0.518611254792837	-0.263060584927302	-1.20002177535539	13.318211082493	13.0551504975657	0.0816205075760943	0.0417077383598867
6311	CNPY3	0.00887325040775576	0.518611254792837	-0.261292342308343	-1.19855186678581	11.5514922507419	11.2901999084335	0.0547714251857403	0.0248479068856943
11141	HINFP	0.0278646452134033	0.518611254792837	-0.259086750088764	-1.19672092058966	10.2595158911086	10.0004291410199	0.051624425541666	0.0985590936350846
3213	SETD5	0.0399446843890082	0.524206200670302	-0.258854777363695	-1.19652851381756	11.8515222330453	11.5926674556816	0.0993507656041139	0.0115607132093912
3131	SH3BP4	0.0166101698277953	0.518611254792837	-0.258653846392566	-1.1963618792288	12.2296535097552	11.9709996633627	0.0712638258829019	0.00533639985794266
11099	RNF214	0.0291347618414769	0.518611254792837	-0.256862040173434	-1.19487693753595	9.21361063536241	8.95674859518897	0.0814252990273941	0.0451644538461402
16597	RIOK3	0.043810440082856	0.524563345004889	-0.256674684496048	-1.19472177484664	12.1187892100032	11.8621145255071	0.100639885244432	0.0279507743655838
1268	DAP3	0.0231161586116023	0.518611254792837	-0.256132232275876	-1.19427264482438	12.705085603547	12.4489533712711	0.059873369113538	0.0747890064672746
16562	CHMP1B	0.0380869888448434	0.520392805942422	-0.254728006410016	-1.19311078275338	11.8512508451111	11.5965228387011	0.0465236641896551	0.119184539187254
7563	AKR1B15	0.0468079703019644	0.526700034413645	-0.253955032304612	-1.19247170332506	12.0781708548848	11.8242158225802	0.0428199627886802	0.134378521004536
11625	TSPAN14	0.04648565894209	0.526294031405293	-0.253535945012052	-1.19212535351133	12.0902661318141	11.836730186802	0.102230357264052	0.0251003778238568
3306	NGLY1	0.0265007006830715	0.518611254792837	-0.25107625192263	-1.19009459567233	10.4584436409504	10.2073673890277	0.065551469771289	0.070739603968962
17497	CRB3	0.0231525724451898	0.518611254792837	-0.251043392767594	-1.19006749011199	10.1851004792123	9.93405708644468	0.0285143360773491	0.103195418840194
1778	TAF1A	0.0237294499066875	0.518611254792837	-0.248136747679695	-1.18767223575788	9.33409651671303	9.08595976903334	0.0748282754902385	0.0319112874394513
18954	ASCC2	0.0295903232788816	0.518611254792837	-0.247635275115725	-1.1872594794058	11.6430258749342	11.3953905998185	0.0823486069713241	0.0287808984626513
12926	KMT5A	0.0281316695326887	0.518611254792837	-0.245644551838234	-1.18562235228826	10.387864584477	10.1422200326388	0.0727700814533729	0.0550584795148517
12789	GIT2	0.0409967658556336	0.524563345004889	-0.243110852433675	-1.1835419581337	9.17373913634099	8.93062828390732	0.0929184229478212	0.025086660387547
17407	ZNF57	0.0239505582506115	0.518611254792837	-0.241973121116448	-1.1826089668248	8.72705977766373	8.48508665654729	0.0608789963422163	0.0654707396404005
15913	SMARCE1	0.0267759436196334	0.518611254792837	-0.24147699511202	-1.18220235130812	8.93823926045136	8.69676226533934	0.0758051759104251	0.0344176070932414
4798	GAB1	0.00211836479627023	0.518611254792837	-0.240866116342378	-1.18170187863543	9.83593518922345	9.59506907288108	0.0222997272769125	0.0329744106518178
7520	RBM28	0.0220388088452651	0.518611254792837	-0.24080367805368	-1.18165073695659	11.1163168077006	10.8755131296469	0.0689974771341093	0.0369223282732022
6830	AFDN	0.0150389470007531	0.518611254792837	-0.239653976592994	-1.18070944003471	12.5334626854105	12.2938087088175	0.0218870019947253	0.0846965434697608
12890	KDM2B	0.00280192887580446	0.518611254792837	-0.239210099424444	-1.18034622443295	10.3056256221933	10.0664155227689	0.0156061134497355	0.0447125682185879
5830	SERPINB6	0.0115570108253083	0.518611254792837	-0.237292258099894	-1.17877817800795	11.8316059969846	11.5943137388847	0.0571274050177612	0.0079183278274268
9602	STX17	0.0170748426980086	0.518611254792837	-0.236487090793579	-1.178120486103	11.5339542746931	11.2974671838995	0.0654213300715097	0.0113485097649761
9926	CAMSAP1	0.0387234857967538	0.521756736342745	-0.236313883503632	-1.17797905163358	11.9413110067595	11.7049971232559	0.0828904560896109	0.0491912783794555
8847	RB1CC1	0.0412180775419818	0.524563345004889	-0.235943630948348	-1.17767677445113	12.8971893997471	12.6612457687987	0.0832390175130273	0.0554286147229275
7404	CLDN15	0.0207919938748483	0.518611254792837	-0.235036366743733	-1.17693640447619	8.12882187658454	7.89378550984081	0.0445527777938035	0.0771902111478513
2597	EPB41L5	0.00657264277421213	0.518611254792837	-0.233972671135522	-1.1760689718932	10.2103191258154	9.97634645467989	0.0389724585146139	0.0354426521986737
17914	NUDT19	0.0407009010189547	0.524563345004889	-0.23380971634101	-1.17593614045672	12.1908558131835	11.9570460968425	0.0663619889219112	0.0874684360619047
15249	CFDP1	0.0221038306945582	0.518611254792837	-0.232544622751691	-1.1749054186787	11.3189475868247	11.0864029640731	0.0627834913621926	0.0478497932266011
17235	GNAS	0.0070239800866119	0.518611254792837	-0.230666462687076	-1.1733768733959	16.5877871971382	16.3571207344511	0.0372566453482828	0.0399557794276235
17609	ATG4D	0.0220357935246989	0.518611254792837	-0.228842301856579	-1.17189417923675	10.5083613692532	10.2795190673966	0.0681944416165125	0.0229807823319913
18274	STRN4	0.0114823548211773	0.518611254792837	-0.228502803850287	-1.17161843909922	12.825006423197	12.5965036193467	0.0542076009557441	0.0143301188764973
8824	POLB	0.0420564063741865	0.524563345004889	-0.228477421541093	-1.17159782620527	11.5514095262747	11.3229321047337	0.0780228482254673	0.0629079619891777
4806	ANAPC10	0.0212356854233407	0.518611254792837	-0.226354153133974	-1.16987480996267	8.98715437299584	8.76080021986186	0.050098411183174	0.0658382912374563
3450	SMARCC1	0.00379378451381884	0.518611254792837	-0.22531509301893	-1.1690325442133	12.8165635891763	12.5912484961574	0.0352558274074848	0.0152089722036451
1918	AHCTF1	0.0158164106892663	0.518611254792837	-0.225266774836362	-1.16899339208453	12.1349591194662	11.9096923446298	0.0607337413742914	0.00874978768491668
7199	EIF4H	0.00982513882708107	0.518611254792837	-0.223183923725085	-1.16730690786823	13.59414070264	13.3709567789149	0.042434614959775	0.0398632946911172
7550	COPG2	0.00544895632953591	0.518611254792837	-0.222378950156765	-1.16665577295561	10.9543905415959	10.7320115914392	0.0353771515486805	0.0299886216678885
5173	OCLN	0.00465951778080132	0.518611254792837	-0.221125850579979	-1.16564287619517	10.8540478149367	10.6329219643568	0.0360181315504727	0.0205576618481357
4360	PACRGL	0.00521563117473514	0.518611254792837	-0.221074465688206	-1.16560135989083	8.26509589192525	8.04402142623704	0.0235661837907196	0.0463779611316402
5095	PAIP1	0.024909755543871	0.518611254792837	-0.220825629087411	-1.16540033385274	12.9719451414048	12.7511195123173	0.0707158092194131	0.00591901542512088
14442	TLNRD1	0.0358172556646355	0.518611254792837	-0.220489056155854	-1.16512848398478	11.1141693461341	10.8936802899782	0.0813277202535382	0.00160863020969289
6876	IQCE	0.00720795387657285	0.518611254792837	-0.219697886176732	-1.16448970590756	11.7771036978475	11.5574058116708	0.0430425367341183	0.0182777052969512
6781	SERAC1	0.0152826849727644	0.518611254792837	-0.219113607157393	-1.16401819312953	9.4376950079974	9.21858140084001	0.0417669709692547	0.0582116646961042
3272	RBSN	0.0286090861791397	0.518611254792837	-0.215584589448895	-1.16117433448945	11.1540498689333	10.9384652794845	0.0649616119627025	0.0467797443701701
6718	PEX3	0.0124018309249135	0.518611254792837	-0.214015576937978	-1.15991217813795	9.53016885772458	9.31615328078661	0.0494938372896028	0.0272053308201027
10240	USP47	0.0117351477081691	0.518611254792837	-0.213462999704312	-1.15946799671746	12.0747562971572	11.8612932974529	0.0466095490328333	0.0323532771346933
19209	PPP6R2	0.00558179610590779	0.518611254792837	-0.213333875608642	-1.15936422665339	12.4761138742445	12.2627799986359	0.0134329655307209	0.0531356263184342
3414	CDCP1	0.0499824273155162	0.52730958650147	-0.213020121268585	-1.15911211792911	12.72622122294	12.5132011016714	0.0786582710884501	0.0612424518512439
11323	HSPA14	0.0136941275173736	0.518611254792837	-0.207890705413126	-1.15499828176318	10.8980953428147	10.6902046374016	0.0468479456636217	0.0364263977363706
13318	CDC16	0.0277866431898331	0.518611254792837	-0.204567782988148	-1.15234106521663	9.95176902504271	9.74720124205456	0.0651083816079008	0.0296745601663641
4496	YTHDC1	0.0270486852773349	0.518611254792837	-0.204493540922142	-1.15228176648907	12.0207950404894	11.8163014995673	0.0659073610998606	0.0217811511030247
11514	REEP3	0.0344193806913111	0.518611254792837	-0.203190384031343	-1.15124140390258	11.2931060622848	11.0899156782535	0.0698441685805153	0.0336957421844078
4656	RAP1GDS1	0.0363685919350895	0.518611254792837	-0.202297863562993	-1.15052941091656	11.2173249415107	11.0150270779477	0.0672049863440756	0.0473192973605972
25	PUSL1	0.00217576869109001	0.518611254792837	-0.201805624807481	-1.15013692425424	10.4106391866977	10.2088335618903	0.0267220396939051	0.0077577518084286
8820	KAT6A	0.040887339678752	0.524563345004889	-0.201749720821596	-1.15009235766822	12.926438323448	12.7246886026264	0.0670923802289019	0.0574135295791818
12881	SPPL3	0.0307722555153972	0.518611254792837	-0.201253852756073	-1.14969712786575	9.65580632732959	9.45455247457351	0.0515956725759875	0.0668706786398465
15329	RNF166	0.0337347292518932	0.518611254792837	-0.199497738723327	-1.14829851562128	10.3315323091857	10.1320345704624	0.0618535827959142	0.0518133168067734
19000	FBXO7	0.0150041921658103	0.518611254792837	-0.199385303032999	-1.14820902705875	12.0042957030564	11.8049104000234	0.0522572191232063	0.0125451932150172
15508	CLDN7	0.00287180941197227	0.518611254792837	-0.195804969574986	-1.14536305185083	13.6579918485701	13.4621868789951	0.0174892236968857	0.0329018292282414
12053	SPSB2	0.0236809841789077	0.518611254792837	-0.194400078761308	-1.14424824465596	9.03988672068288	8.84548664192157	0.0611033206721434	0.00443539588533267
8580	TMLHE	0.0473794515009912	0.527003297058455	-0.194063241718133	-1.14398111945355	9.72247734133905	9.52841409962092	0.0793117480380722	0.0151953167088569
2516	TGFBRAP1	0.0390799341810392	0.524206200670302	-0.192909986876943	-1.14306701456049	10.8668085181927	10.6738985313157	0.0450430724833331	0.082404660650923
6714	ADGRG6	0.0425483944418607	0.524563345004889	-0.192265353944947	-1.14255637716237	12.5219156762519	12.329650322307	0.0501403078897292	0.0806392172267699
11932	ZRANB1	0.0316479582521339	0.518611254792837	-0.18677999563227	-1.13822044244977	9.90574541457987	9.7189654189476	0.0249032868909292	0.0859190405356564
6703	HEBP2	0.0306004246023473	0.518611254792837	-0.185965813088968	-1.13757827086023	12.3390817866372	12.1531159735482	0.0539049417166747	0.0501662169037664
7408	CUX1	0.0289658754930117	0.518611254792837	-0.185506507439502	-1.13721616178803	11.8232570412602	11.6377505338207	0.0628793467886802	0.0060827575433861
7928	CDK16	0.00523270959232846	0.518611254792837	-0.185336748809597	-1.13708235603248	14.9118742415347	14.7265374927251	0.0338938179695028	0
9961	PAXX	0.023306705626691	0.518611254792837	-0.185074912420786	-1.13687600436879	11.8424953386707	11.65742042625	0.0327045022884522	0.0675710558636926
15330	CTU2	0.0385022585327614	0.521452342346969	-0.181773887050245	-1.13427769616695	10.5956158045879	10.4138419175377	0.0620586865836078	0.0426210381026595
8028	KDM5C	0.0234072079158901	0.518611254792837	-0.178383190472742	-1.13161498824332	14.6739055229703	14.4955223324976	0.0545477585091117	0.0172680814596966
4278	FAM193A	0.028075896589774	0.518611254792837	-0.17837948574166	-1.13161208234588	10.4814175983518	10.3030381126101	0.0555915043939846	0.0314907777325709
14821	IQCK	0.00359500880198335	0.518611254792837	-0.177149399862454	-1.13064764651567	7.82438798057639	7.64723858071394	0.0132236146132799	0.0356194593626937
6595	HDAC2	0.0482198102058481	0.527003297058455	-0.174620838073382	-1.12866773498939	12.0079062736579	11.8332854355845	0.0725344557036507	0
8187	TSPAN6	0.044061301266076	0.524563345004889	-0.17417296581829	-1.12831740418931	11.8714654780894	11.6972925122711	0.0281062333075908	0.0902878309983755
14086	DNAJC17	0.0387847335876827	0.52213533225606	-0.173952087848862	-1.12814467095528	9.81866211805923	9.64471003021037	0.0651674496868131	0.0165672758048708
18090	C19orf47	0.0421609277179334	0.524563345004889	-0.173790228406395	-1.12801810877862	9.59265038636153	9.41886015795513	0.0673934537713784	0.0163941204056158
10715	MAP3K11	0.000834213343242486	0.518611254792837	-0.173115205725042	-1.12749044376279	12.3053801741275	12.1322649684025	0.00848139676433537	0.0206784426375607
9029	RNF19A	0.00335200393080773	0.518611254792837	-0.171260618026608	-1.12604198347715	12.7803128055279	12.6090521875013	0.0262434598787365	0.00800113471465038
3627	THOC7	0.043181617258576	0.524563345004889	-0.167736431566924	-1.1232946676541	10.30732860148	10.139592169913	0.0520880497194601	0.0587748386216581
9676	BSPRY	0.0244207770278282	0.518611254792837	-0.163993737046406	-1.12038435042864	11.3337668002336	11.1697730631872	0.0372111348594464	0.0518038459837075
4479	REST	0.00991176400304278	0.518611254792837	-0.159714188131147	-1.11706581458635	11.5522400378077	11.3925258496766	0.0341251167191913	0.018593348211483
3591	ACTR8	0.0259200719695184	0.518611254792837	-0.158208758790918	-1.11590078211929	9.9919005529527	9.83369179416178	0.0201416655187037	0.0670650710402456
5603	CSNK1A1	0.031103554267241	0.518611254792837	-0.158013201232322	-1.11574953182938	13.0361376823106	12.8781244810783	0.0463769855237387	0.0422747748711041
5259	CCNH	0.0139284060877475	0.518611254792837	-0.157156139085949	-1.11508689511619	10.1764227571973	10.0192666181114	0.0268013135028151	0.0432493820634572
15484	C17orf100	0.0373961466960292	0.518611254792837	-0.156627602175446	-1.11467845353917	6.57425806148919	6.41763045931374	0.0530345541064635	0.0357980395726195
15983	DNAJC7	0.0441818219925407	0.524563345004889	-0.156532392490874	-1.11460489351497	11.6284644186909	11.4719320262001	0.0566945737577798	0.0380666414858632
2849	PMS1	0.00981894024354693	0.518611254792837	-0.156078639687095	-1.11425438591972	9.86340061433744	9.70732197465034	0.034079889290306	0.0146434013808762
985	CSDE1	0.0201548243664041	0.518611254792837	-0.154245602545169	-1.11283955283185	14.9877672106307	14.8335216080856	0.0437601591592445	0.0186577727783544
19439	LINC01547	0.0272699613222331	0.518611254792837	-0.1534877746476	-1.11225514699704	9.59202647105833	9.43853869641073	0.043201087324376	0.0382229517772553
8998	INTS8	0.0399518683750193	0.524206200670302	-0.151511495774798	-1.11073256501047	13.3359662526755	13.1844547569007	0.0417635174529798	0.057632992819558
8674	MTUS1	0.0283984651046617	0.518611254792837	-0.150461430851262	-1.10992441296491	11.8110811556559	11.6606197248046	0.0494448211536302	0.0160704826903327
6217	SNRPC	0.0103868589493869	0.518611254792837	-0.14970299985848	-1.10934107426884	11.6175216787865	11.4678186789281	0.0330902448236821	0.0154869686433132
4032	MLF1	0.0453146746076826	0.524608484047267	-0.142190325656653	-1.10357931869758	9.86754425164023	9.72535392598357	0.0572844656371697	0.00843593245065647
162	VPS13D	0.0249169816946139	0.518611254792837	-0.135603705685169	-1.09855241444958	12.1325359002315	11.9969321945463	0.0410900449881119	0.0202162689670819
17724	DNAJB1	0.0017729884454882	0.518611254792837	-0.135080489411408	-1.09815407920166	13.0243858404264	12.889305351015	0.0162953542778571	0.00699188860976097
2533	RANBP2	0.020396435661932	0.518611254792837	-0.133987362582042	-1.09732232544279	12.5056361612035	12.3716487986215	0.00658001997051912	0.0556245102844131
4842	TMEM131L	0.0441750904329369	0.524563345004889	-0.133513542070087	-1.0969619939518	10.9132412996797	10.7797277576096	0.0412983875110795	0.0481588276530295
221	CROCC	0.00543093032660807	0.518611254792837	-0.132399023412898	-1.0961148901242	9.00271104565761	8.87031202224471	0.0212033816590666	0.0174387057870413
11498	PHYHIPL	0.0317818047799412	0.518611254792837	-0.122328895574736	-1.0884905598899	4.73673824082268	4.61440934524794	0.0314354427620977	0.0416441268988701
8421	RBMX	0.0459212564382473	0.524608484047267	-0.121753728222625	-1.08805669172394	12.8065662451175	12.6848125168949	0.0371259843482857	0.0464765818202562
9120	PVT1	0.0243913114385653	0.518611254792837	-0.121469154289334	-1.08784209194514	10.5738606903444	10.452391536055	0.0210397391937984	0.0458648666227014
17403	THOP1	0.0292720745739214	0.518611254792837	-0.121369713453605	-1.08776711269058	11.6214041951509	11.5000344816973	0.0286547157104954	0.0422624237499695
6369	CD2AP	0.0168833640557829	0.518611254792837	-0.117909237817369	-1.08516110056639	12.2510434066268	12.1331341688095	0.0323703479694793	0.00681306704176004
3641	UBA3	0.0433630096475105	0.524563345004889	-0.116637791421065	-1.08420516993996	11.717657020009	11.601019228588	0.0364044484767355	0.0407190491738097
5746	UIMC1	0.0364047588744212	0.518611254792837	-0.105081401413651	-1.07555507496183	12.5528172708085	12.4477358693948	0.00718053134188174	0.054227924660529
3629	PSMD6	0.0243137198034317	0.518611254792837	-0.0942432940872013	-1.06750534547969	11.4506812042158	11.3564379101286	0.00794299646629819	0.0408499349968688
5321	REEP5	0.00301145558159038	0.518611254792837	-0.0917864077004165	-1.06568894817975	13.2237130746477	13.1319266669473	0.0127111347534176	0.00784158284460989
18225	PPP1R37	0.04721443913111	0.527003297058455	-0.0910188595996129	-1.0651221270883	12.5098871007403	12.4188682411407	0.0359733112934855	0.014903690154988
3480	NDUFAF3	0.0445533273592563	0.524608484047267	-0.0779762942409548	-1.05553637336506	11.4510357906339	11.373059496393	0.0275734663134902	0.021153507999237
3817	HSPBAP1	0.0371080468946943	0.518611254792837	-0.0776362972041218	-1.05528764654186	7.81572460051761	7.73808830331349	0.028842892116122	0.00477817944552166
16664	PIAS2	0.0332078992681207	0.518611254792837	-0.0534293276526423	-1.03772870545423	9.31432538345248	9.26089605579983	0.0172754998547952	0.0116398591677672
4968	EXOC3	0.0142830470012978	0.518611254792837	0.0536623642522986	1.03789634192225	13.1366253143281	13.1902876785804	0.0140123736318625	0
11989	RAD52	0.0005280540273096	0.518611254792837	0.0559899931410364	1.0395722244423	8.43184444365593	8.48783443679697	0.00241082764601735	0.00568324281371663
10264	PIK3C2A	0.0255188478008691	0.518611254792837	0.0605173590820076	1.04283966234397	11.5578593130385	11.6183766721205	0.0189305031872745	0.00713840947891729
3063	AGFG1	0.0212011400345215	0.518611254792837	0.0629951702900833	1.04463226574314	12.8676841872385	12.9306793575286	0.0139472183033831	0.0182919248259914
17803	FCHO1	0.0360729415442671	0.518611254792837	0.0713260502966993	1.05068197219262	9.20935335325625	9.28067940355294	0.0207971964833167	0.0229623074736994
2170	DHX57	0.0353619025574232	0.518611254792837	0.0753465181907345	1.05361407113477	10.3382255773014	10.4135720954921	0.0245707152037597	0.0179501307973013
18385	PRMT1	0.027371410051896	0.518611254792837	0.0818121495157591	1.05834658067602	12.4843313353042	12.56614348482	0.0176505735961586	0.0292689925942123
2661	DARS	0.0423325468739899	0.524563345004889	0.0865294820582765	1.06181283230915	12.8803350565737	12.966864538632	0.0340454285251941	0.00280328278138393
15883	STARD3	0.00644918764832329	0.518611254792837	0.0878001177848624	1.06274842270869	16.5257348973752	16.61353501516	0	0.0244269336393961
5079	RPL37	0.0150810623750505	0.518611254792837	0.0931039435189813	1.06666262914004	14.5249658027334	14.6180697462523	0.0168256693605734	0.0257599049272126
4308	MAN2B2	0.00193618445671441	0.518611254792837	0.0963296813646082	1.06905026021564	11.781887093198	11.8782167745626	0.00906816005446587	0.0121946664227265
15307	COX4I1	0.0362362770230386	0.518611254792837	0.0963477196947142	1.06906362686729	13.7605363335896	13.8568840532843	0.022211181470893	0.0395332450155619
3955	TFDP2	0.0232444020220869	0.518611254792837	0.0982607185533642	1.07048213455045	9.9984057037379	10.0966664222913	0.0283283193190177	0.0167697931944665
928	GSTM4	0.0482098724510369	0.527003297058455	0.0990034553540955	1.07103338838719	9.87612639942901	9.9751298547831	0.0410646124016566	0.00304065633934981
18137	ARHGEF1	0.0421560113428745	0.524563345004889	0.110541339423932	1.07963326902929	11.8839886166969	11.9945299561209	0.0434849326469446	0.00125001785839724
1482	GORAB	0.00307621166627293	0.518611254792837	0.112735595804098	1.08127657865878	8.81798962550008	8.93072522130418	0.0161070403686997	0.00836184555955406
5478	PFDN1	0.0285522709636213	0.518611254792837	0.117994333539555	1.08522510944445	10.3140254187836	10.4320197523232	0.0398652011877041	0.000738428875237386
10042	CHID1	0.029582471423021	0.518611254792837	0.122322376685631	1.08848564150243	11.5219931032202	11.6443154799058	0.0336109580012004	0.0353730513631006
18550	RPS9	0.00299532934192715	0.518611254792837	0.123523006021356	1.08939187026361	13.3017529275861	13.4252759336075	0.0181940186007673	0.00565689429570477
5048	RAD1	0.0421865550853693	0.524563345004889	0.127745152469604	1.09258472040726	11.3736656166272	11.5014107690968	0.0448910769346461	0.0320194208617796
14863	PALB2	0.0421156997746491	0.524563345004889	0.129009515881805	1.09354267036621	9.82315564612283	9.95216516200464	0.0302026833938365	0.0576619758797377
1824	MRPL55	0.023787075788432	0.518611254792837	0.130076353706666	1.09435161758328	11.2122865081781	11.3423628618848	0.0301653936622625	0.0392863119824524
1895	FH	0.0375415632733511	0.518611254792837	0.130180683316969	1.09443075933044	12.7139532767076	12.8441339600246	0.0433012291184242	0.0321854750336863
15285	MLYCD	0.0493855237697098	0.527003297058455	0.131334289026009	1.09530623643871	9.54812864555135	9.67946293457736	0.0546366618206228	0.00995265890966619
2366	AUP1	0.0126533562112296	0.518611254792837	0.132229598216909	1.09598617367983	12.3708198422842	12.5030494405011	0.0316685260474938	0.0133560216013085
11761	BLOC1S2	0.0305939069002143	0.518611254792837	0.132354733785892	1.09608124075749	10.3717788697922	10.5041336035781	0.0395474529080629	0.0330125563823881
18811	CLTCL1	0.0112163702418978	0.518611254792837	0.13420515262718	1.09748799033498	7.77248504083518	7.90669019346236	0.0212904937624328	0.0340077973232992
9760	RPL35	0.0155572656429776	0.518611254792837	0.137416787686103	1.09993386904404	14.0991206576211	14.2365374453072	0.0225296152613072	0.0415362498357337
14340	SENP8	0.0104304574969514	0.518611254792837	0.138366448914281	1.10065814436886	7.10479967747005	7.24316612638433	0.0319107192233874	0.00673361815490381
15705	TNFAIP1	0.0244084624446851	0.518611254792837	0.144236656862908	1.10514575587254	12.1986658441226	12.3429025009855	0.041130343745267	0.0288654612444173
2181	COX7A2L	0.0488723992117432	0.527003297058455	0.149920290637574	1.10950816969314	11.7424075149828	11.8923278056204	0.0620314092526324	0.0120759729472044
16826	IDH3B	0.0462198766093684	0.525638466768348	0.151210275194812	1.11050067914939	12.5598661341067	12.7110764093015	0.052232672719179	0.0465508925023632
5015	OTULIN	0.0215866359909999	0.518611254792837	0.152108640741982	1.11119240276392	11.2432151515856	11.3953237923276	0.0391300695543278	0.034841110530711
6426	RAB23	0.00283540480784112	0.518611254792837	0.15236440254645	1.11138941305306	9.67242245305983	9.82478685560628	0.00353602522283491	0.0314952296846683
6496	RARS2	0.0162286637160156	0.518611254792837	0.152801827522023	1.11172643728948	10.1173402484958	10.2701420760178	0.0361268513853506	0.0297389642746444
19110	L3MBTL2	0.0435339689174648	0.524563345004889	0.15430775653839	1.11288749706817	10.2860116319519	10.4403193884903	0.026424708711956	0.0785392530159561
16330	COG1	0.0371455479136748	0.518611254792837	0.154471749593824	1.11301400765361	10.0842334754221	10.2387052250159	0.0498556827443793	0.0413683762696485
2971	MREG	0.0373468872093179	0.518611254792837	0.154649517583715	1.11315116100046	9.75489974195084	9.90954925953456	0.0486939059674254	0.0445453892454078
11578	MRPS16	0.0337539752500839	0.518611254792837	0.155647151957872	1.11392117953146	11.7785879936938	11.9342351456517	0.0558795193195416	0.00703816898257055
4930	CASP3	0.0168894264845016	0.518611254792837	0.157149718080372	1.11508193220786	11.2477021649682	11.4048518830486	0.0428375611673857	0.0116631633101632
13573	ATG14	0.0232932784990105	0.518611254792837	0.159334712262241	1.11677202846816	9.8583011108673	10.0176358231295	0.0292429259847298	0.0570718605779905
948	DRAM2	0.0325878842074305	0.518611254792837	0.161007563049255	1.11806771220387	11.5236569183828	11.6846644814321	0.0490099297393836	0.0418339026312746
2470	COX5B	0.0458254134093498	0.524608484047267	0.165586580916774	1.12162202216241	12.7059133097494	12.8714998906662	0.0503647100308233	0.0632900282343591
925	GNAI3	0.0331830088098155	0.518611254792837	0.166776045096805	1.12254715138897	12.7927150628711	12.959491107968	0.0457350619146542	0.0542973436016733
4704	RPL34	0.0424942025540822	0.524563345004889	0.168647371216771	1.12400415700507	12.4128264276245	12.5814737988413	0.0648145854348888	0.0214704048063561
9790	CDK9	0.0135410087225669	0.518611254792837	0.168691984784324	1.12403891598693	11.510801524537	11.6794935093213	0.0356486841894389	0.0345210437416269
3179	SEPT2	0.020697114623616	0.518611254792837	0.169410411103092	1.12459879885772	13.5338305039554	13.7032409150585	0.0285296105162744	0.0592670914469138
15681	SPECC1	0.025979355850888	0.518611254792837	0.169777929789509	1.12488532075627	11.3217759345059	11.4915538642954	0.0384193019685402	0.0563247267323213
3117	UGT1A10	0.0091573356611204	0.518611254792837	0.170860328218184	1.12572959548709	8.46893136074579	8.63979168896397	0.0117815312187522	0.0511455199412622
4127	ABCF3	0.0260482879484295	0.518611254792837	0.170889339751977	1.12575223330704	11.6293881954367	11.8002775351887	0.0497976242610936	0.0354667879844
18240	OPA3	0.0256078129464732	0.518611254792837	0.171469853196244	1.12620530605382	11.4395791252983	11.6110489784945	0.0427637854832599	0.0502183441098131
6973	MPP6	0.030118139505303	0.518611254792837	0.17163781716377	1.12633643073228	9.67117545812202	9.84281327528579	0.0175160611080555	0.0799647933547474
16913	NAA20	0.0263146569231562	0.518611254792837	0.171823926030466	1.12648173844593	10.4223835682822	10.5942074943127	0.0116988859595267	0.077850594378784
15339	ACSF3	0.0492378824968727	0.527003297058455	0.173346208746876	1.12767099096448	11.1057084580484	11.2790546667953	0.060577058072242	0.0566433671622984
13430	PSME1	0.0174448618860375	0.518611254792837	0.173636663771138	1.12789804565673	13.4803240721272	13.6539607358983	0.0486616158195785	0.00474852422904936
10804	NDUFS8	0.00974641010564373	0.518611254792837	0.173755796550433	1.12799118743179	12.3392183163461	12.5129741128965	0.0390632651461577	0.00872665241666762
386	TAF12	0.0417743240179114	0.524563345004889	0.175016518352459	1.12897733112679	10.2137568294078	10.3887733477602	0.0260677779954851	0.089757154589957
15356	TCF25	0.0398895215370554	0.524206200670302	0.179754446375116	1.13269107942625	12.6794849475186	12.8592393938937	0.0503389222111352	0.0671232971170538
5202	NSA2	0.0199842513245553	0.518611254792837	0.180171280191711	1.13301839195347	10.845479664608	11.0256509447997	0.0480712725799656	0.0322948807736255
12607	CNOT2	0.00831869551695556	0.518611254792837	0.181073994806948	1.13372755937089	11.2839301816783	11.4650041764852	0.0369853795441613	0.0173214962415944
10395	AMBRA1	0.032125456356956	0.518611254792837	0.181489372028297	1.13405402642752	10.6844850012957	10.865974373324	0.0608135788918101	0.0289692065253448
16168	SPATA20	0.0477271389792659	0.527003297058455	0.182009469023981	1.13446293087646	11.8384368733535	12.0204463423775	0.0750426753940123	0.00859431744116039
14409	HMG20A	0.0215908161140765	0.518611254792837	0.182040266024472	1.13448714834957	10.1580871222319	10.3401273882563	0.047512560867831	0.0401340702796626
16336	RPL38	0.0235340043907818	0.518611254792837	0.183875789359485	1.13593146113144	13.4912892187906	13.6751650081501	0.0513682855182424	0.0372759237015129
15911	TNS4	0.0367908803315356	0.518611254792837	0.184243225051249	1.13622080496763	12.0181724193303	12.2024156443816	0.0683829633666121	0.00909105459611856
3234	VHL	0.0262318360536766	0.518611254792837	0.184827776651895	1.13668127252719	10.7913551611668	10.9761829378187	0.0390250333210502	0.0653152768980862
155	KIAA2013	0.0213156555737316	0.518611254792837	0.18615591660881	1.13772817910555	11.6940606170644	11.8802165336732	0.00551063939193451	0.0792713709165199
450	GJB5	0.0418652466803056	0.524563345004889	0.189601198219751	1.14044842004036	8.75324698844994	8.9428481866697	0.0476265032396477	0.0808248695259297
1721	C1orf74	0.0290896779670951	0.518611254792837	0.191446201382909	1.14190782545839	9.41123804576029	9.60268424714319	0.0648262444004354	0.00918459725119137
18548	MBOAT7	0.0184097772394573	0.518611254792837	0.191595588950792	1.14202607336262	11.9560578804803	12.1476534694311	0.0541475618257837	0.0128151433909105
4403	PDS5A	0.0407755126437942	0.524563345004889	0.194859237314221	1.1446124761594	13.2954091930616	13.4902684303759	0.0740960349914391	0.0216304614687063
16571	CEP76	0.0191169643208076	0.518611254792837	0.195033058666837	1.14475039170585	9.31069114141468	9.50572420008151	0.054400333316595	0.0224523934215058
2101	MPV17	0.0398310566785158	0.524206200670302	0.195706072367301	1.14528453953739	10.5811352894212	10.7768413617885	0.0752273430665102	0.00407009723495238
1279	LAMTOR2	0.0375039961706936	0.518611254792837	0.196704307069909	1.14607726312469	11.4573290847233	11.6540333917932	0.0492808795505026	0.0778530516490737
5657	MED7	0.0360086101952183	0.518611254792837	0.197352854286672	1.1465925849986	8.68658418516213	8.88393703944881	0.0681796471688074	0.0367073899046471
11394	JCAD	0.00654904694419178	0.518611254792837	0.198639843599413	1.1476158856628	5.26041908191647	5.45905892551589	0.0216360312612673	0.0463779611316395
5475	PURA	0.0405936932520208	0.524563345004889	0.199101854124285	1.14798345851041	10.2493422269273	10.4484440810516	0.0493196246573821	0.083934365680271
5486	SLC35A4	0.0369465363267378	0.518611254792837	0.20050215117096	1.14909824589893	11.0096095585034	11.2101117096743	0.0631706026063347	0.0568325878088393
18834	DGCR6L	0.0209948367478405	0.518611254792837	0.201258980200254	1.14970121398108	9.89860235038413	10.0998613305844	0.0570181036045148	0.0288167887788882
5160	SREK1	0.0211895143633029	0.518611254792837	0.202312060052298	1.15054073247682	11.1092532648972	11.3115653249495	0.0395561434337779	0.0658123832630394
1503	KLHL20	0.0165795009455179	0.518611254792837	0.202808779658781	1.15093693161661	9.67123194300422	9.874040722663	0.0512824559694095	0.0315251979475228
12548	TSPAN31	0.0354163461062096	0.518611254792837	0.204043781084378	1.15192259890902	9.94316058291502	10.1472043639994	0.0749272467587695	0.0017991882028716
16965	HM13	0.0116303602893266	0.518611254792837	0.205091902994667	1.15275977791106	12.3726628588059	12.5777547618005	0.045288470935762	0.0290343875809357
16000	COASY	0.0160067053745464	0.518611254792837	0.206910462107261	1.15421378139564	12.6283295884528	12.83524005056	0.0288680243017798	0.0683883370687006
5737	FAF2	0.0261607077621872	0.518611254792837	0.208766505222947	1.15569964576804	11.6121387650838	11.8209052703067	0.0666983968785035	0.0203019525518822
17088	SRSF6	0.0234665425113268	0.518611254792837	0.209181388339472	1.15603204395831	11.8425351176595	12.051716505999	0.0655614424429866	0.0036043122405368
11834	XPNPEP1	0.0359912797800434	0.518611254792837	0.209233331526001	1.15607366680125	11.0566004146227	11.2658337461487	0.0638381830340553	0.0617199676959012
10387	PEX16	0.00205445060241694	0.518611254792837	0.2095071070723	1.15629307195872	10.0347150301401	10.2442221372124	0.0190361166155328	0.0285960530322136
5250	ATP6AP1L	0.0472769207117638	0.527003297058455	0.21196801002725	1.15826712277337	7.25563754005575	7.467605550083	0.0873437349648572	0
6196	DAXX	0.0153860081249685	0.518611254792837	0.212752267264479	1.15889693454424	12.1689301117135	12.3816823789779	0.0499020690499639	0.0391858173291311
5398	UQCRQ	0.0164110553348017	0.518611254792837	0.214147332031899	1.16001811273413	11.7054942145685	11.9196415466004	0.0498181926437565	0.0442349108535489
2829	NUP35	0.035798167426252	0.518611254792837	0.214452641833592	1.16026362711352	9.66606972075212	9.88052236258572	0.0674416874834516	0.0584332884199463
12225	FGFR1OP2	0.00120327975803342	0.518611254792837	0.21554075388149	1.16113905332394	9.14629638361205	9.36183713749354	0.0161172030713353	0.0248070447695154
6205	LEMD2	0.0288650787169591	0.518611254792837	0.217460225920968	1.16268494986284	12.0947179442361	12.312178170157	0.0583966348149342	0.0637794823719726
17185	PTPN1	0.0462635447761351	0.525755478909743	0.217738329477081	1.1629090984024	12.0345086713181	12.2522470007951	0.0844328064321407	0.0395184888127763
16732	VPS4B	0.030317028322915	0.518611254792837	0.218197907461466	1.16327960813512	11.6792638832103	11.8974617906717	0.0591061245367816	0.0663043329713747
18848	THAP7-AS1	0.0276069568243489	0.518611254792837	0.218811412203966	1.16377439691798	8.18287577587394	8.4016871880779	0.0387740224706714	0.0874509859593108
17622	TIMM29	0.0309045249144594	0.518611254792837	0.220854445293691	1.16542361164247	9.58583166673648	9.80668611203017	0.0407980094811137	0.0922337719906748
11029	CWF19L2	0.0310463997063933	0.518611254792837	0.221327172293554	1.16580554785403	9.93252449656442	10.153851668858	0.0707244757867407	0.0438741005965882
11823	SLK	0.0358193157805149	0.518611254792837	0.222176309841563	1.16649191650326	12.225922623368	12.4480989332095	0.0507026648810008	0.0910677742722774
14797	MARF1	0.0103438423751922	0.518611254792837	0.222488955541467	1.16674473375918	9.87948134022438	10.1019702957658	0.0515750828321023	0.00556947396078838
9604	INVS	0.0160393041049485	0.518611254792837	0.223372966382193	1.16745987523252	9.79346489249473	10.0168378588769	0.0421737404261382	0.0620246813883417
13776	NDUFB1	0.0103531907178274	0.518611254792837	0.22592545814712	1.16952723480194	10.4554959317908	10.6814213899379	0.0274557232229869	0.0633521988278828
12185	MGST1	0.0101018659956519	0.518611254792837	0.227701620235317	1.17096797529695	12.52866577845	12.7563673986854	0.0436972236868222	0.0411324997115303
3243	ATG7	0.0476771442472379	0.527003297058455	0.228699003453897	1.17177778442044	10.2383407753706	10.4670397788245	0.0936989913863146	0.0180177669675591
3858	SEC61A1	0.0289060487834445	0.518611254792837	0.229432304529679	1.17237353355576	12.8927124263888	13.1221447309185	0.04465748746498	0.0902476208837224
14445	STARD5	0.0484629084301068	0.527003297058455	0.231484051125007	1.17404202522797	7.4408719538425	7.67235600496751	0.0953077131440613	0.0200033751507474
10040	POLR2L	0.0349882923218824	0.518611254792837	0.231944841498782	1.17441706891493	11.5584829971596	11.7904278386583	0.0623826335169968	0.0811935601523088
6318	CUL7	0.0497012835936013	0.527003297058455	0.231970497089653	1.17443795387737	11.7221948421541	11.9541653392437	0.0970944916261996	0.0133689542396696
4826	RPS3A	0.0196063773357827	0.518611254792837	0.232055388237516	1.1745070622589	11.7653482522438	11.9974036404813	0.0522870490171074	0.0616186402043815
225	SDHB	0.0359707899460861	0.518611254792837	0.233001229576443	1.1752773300817	11.8702046028686	12.1032058324451	0.0540288985668307	0.0947978744866502
17767	FAM32A	0.033930124173598	0.518611254792837	0.23515581475049	1.17703385301767	11.024625961027	11.2597817757775	0.0472478146556467	0.0998080389810893
10287	UEVLD	0.0482954001465275	0.527003297058455	0.235543402048613	1.17735011157829	10.375179357025	10.6107227590737	0.0933458539372987	0.0417506633144641
11771	MRPL43	0.045607846160305	0.524608484047267	0.23586678076091	1.17761404305759	10.5218387712844	10.7577055520453	0.0942516172788106	0.0241568996513042
8928	JPH1	0.049586018105699	0.527003297058455	0.235880161669113	1.17762496540641	4.95272510352516	5.18860526519428	0.0793876964515469	0.083894328024637
14962	RNF40	0.0442079719803993	0.524563345004889	0.237485324215271	1.17893593647099	11.8221031900204	12.0595885142357	0.0911702332253457	0.0389513833520904
5819	EXOC2	0.041824733285222	0.524563345004889	0.239228496792835	1.18036127640316	11.4193658692726	11.6585943660654	0.0641517974874417	0.0968385451534803
2402	C2orf68	0.0138839075829435	0.518611254792837	0.24054219200135	1.18143658415378	10.400057777796	10.6405999697974	0.0598777755646083	0.0236435008526728
3157	NDUFA10	0.0398410150765464	0.524206200670302	0.240590050668425	1.18147577671797	12.3517601277281	12.5923501783965	0.0851319224041097	0.0513687418056808
660	C1orf123	0.0168481152157353	0.518611254792837	0.240722594118889	1.18158432638739	9.34700345039194	9.58772604451083	0.0656420275101034	0.0172347345557178
2238	CCDC88A	0.0490877587556691	0.527003297058455	0.241956373357915	1.18259523839717	10.0718604390794	10.3138168124373	0.0896509646417279	0.0665108481401673
11488	DKK1	0.0217901553952274	0.518611254792837	0.244621517149403	1.18478190936169	9.96134651912817	10.2059680362776	0.0504884977658456	0.0777131528750412
6724	SF3B5	0.0271831582806167	0.518611254792837	0.245099634230202	1.18517461767975	11.3080778395957	11.5531774738259	0.0774245909018519	0.034964115348468
17602	RAVER1	0.013241254576042	0.518611254792837	0.245263995015536	1.18530964782959	9.53765893029981	9.78292292531534	0.0605416475491217	0.0208435287718283
18678	ZNF606	0.0211026699626952	0.518611254792837	0.246692811419197	1.1864841363708	7.72320008721733	7.96989289863652	0.0276567362184035	0.0976176335629942
11745	HPS1	0.0288256804307425	0.518611254792837	0.247339784505478	1.18701633162129	10.655702928765	10.9030427132704	0.0755025463260979	0.0516704152984302
16848	C20orf27	0.0368154568411177	0.518611254792837	0.24793063963452	1.18750257320893	12.1018067129101	12.3497373525447	0.0555462874684395	0.104515816419099
819	KYAT3	0.0483071856005884	0.527003297058455	0.247992593915397	1.1875535697436	10.3077331817333	10.5557257756487	0.0650254813591493	0.113126258735766
11487	CSTF2T	0.0190667437093035	0.518611254792837	0.248498001711663	1.18796966875228	10.2885475706209	10.5370455723326	0.0685906521927619	0.0315815358984745
8523	SSR4	0.021157686271396	0.518611254792837	0.2486484522769	1.18809356189866	12.4743348734578	12.7229833257347	0.0524360479446823	0.075880083130874
13654	SLC39A9	0.0364608724316539	0.518611254792837	0.249228671947096	1.18857148264789	12.8317367618684	13.0809654338155	0.0922918039516657	0.0103604204162771
18544	PRPF31	0.0276105050998631	0.518611254792837	0.253231597926087	1.19187389246093	11.1076780561536	11.3609096540797	0.0421658232009442	0.103516578369431
9114	WASHC5	0.00489500676168676	0.518611254792837	0.253838833353674	1.19237566197398	12.2511038300582	12.5049426634118	0.0453429650209039	0.00157957107160639
5337	COMMD10	0.0116755256038146	0.518611254792837	0.254337654833771	1.19278800513214	10.6278863723201	10.8822240271539	0.0608819726381302	0.0145929720506534
2396	GGCX	0.00347489503061965	0.518611254792837	0.254634715072894	1.19303363318374	11.4255071965577	11.6801419116305	0.0317072886113823	0.0354380230812095
12092	RIMKLB	0.00447618408737299	0.518611254792837	0.256220458314129	1.19434568116462	9.24220659447438	9.49842705278851	0.0274165824664767	0.0493598427365649
762	CRYZ	0.0367081389945352	0.518611254792837	0.257332498374122	1.19526664659024	10.49577746004	10.7531099584141	0.0942255075639573	0.0248250122466037
360	WDTC1	0.0359838677112837	0.518611254792837	0.257636779274991	1.19551876859683	11.3096371707748	11.5672739500498	0.0709906288559093	0.0897293219951529
9832	DOLK	0.0154002413672295	0.518611254792837	0.257762348628262	1.19562282873957	10.494125777185	10.7518881258133	0.0676106475267466	0.0207051935791024
1253	MTX1	0.0448724307802927	0.524608484047267	0.257778510331848	1.19563622270673	10.196223521191	10.4540020315229	0.0504186873936864	0.128640261536912
10031	TALDO1	0.0199654935662967	0.518611254792837	0.258377556837914	1.19613278670924	13.4014816883545	13.6598592451924	0.0353007832423949	0.0956514993669251
7478	CAPZA2	0.0407262123106532	0.524563345004889	0.258433765092889	1.1961793896603	12.1362968643387	12.3947306294316	0.100294014405878	0
17831	UBA52	0.0183305685455532	0.518611254792837	0.25947011478492	1.19703896529069	12.9915486713582	13.2510187861431	0.0738467103342776	0.0106734201221164
6239	MAPK13	0.0363289915119505	0.518611254792837	0.260241435462376	1.19767911982071	11.5171971193933	11.7774385548556	0.0962023840445065	0.0113333848806358
13309	ADPRHL1	0.021799565881095	0.518611254792837	0.260535148061262	1.19792297541559	8.72087332577631	8.98140847383757	0.0765549659906073	0.0302734216939132
8055	USP51	0.0496128651223625	0.527003297058455	0.260797879273117	1.19814115070973	5.6903896779699	5.95118755724301	0.0576543676453856	0.131813984245827
5476	IGIP	0.0118569081166161	0.518611254792837	0.260929543078247	1.19825050093077	6.89387968506329	7.15480922814154	0.0635011091838008	0.00715890268844408
13762	TDP1	0.0276946154982509	0.518611254792837	0.262355165947945	1.19943515712402	10.4305381262411	10.692893292189	0.0849772268343188	0.0301966068565913
11210	TMEM218	0.0359444752544403	0.518611254792837	0.262621423399695	1.19965654002958	9.18024910248872	9.44287052588841	0.0959212376602532	0.0205207382678083
5677	CCNJL	0.00893632557504211	0.518611254792837	0.262908119219889	1.19989496234487	11.3299225159598	11.5928306351797	0.032792747879387	0.0676930325998387
281	CDC42	0.0309308061860324	0.518611254792837	0.265981563212899	1.20245388215243	13.3612336542188	13.6272152174317	0.0817482729602108	0.0617477983904789
3178	HDLBP	0.0229666118169238	0.518611254792837	0.266388272163175	1.20279291270459	14.9765683725567	15.2429566447198	0.0816791202972026	0.0198878248492526
2478	UNC50	0.0292234129559047	0.518611254792837	0.266898358989772	1.20321825366475	10.1548214361156	10.4217197951054	0.0853422746873482	0.044619624284011
17668	ZNF791	0.0425146728949237	0.524563345004889	0.267611056532319	1.20381279548754	10.0230030288336	10.2906140853659	0.0353733033080866	0.140791848534117
9546	BICD2	0.0130097589414215	0.518611254792837	0.268917356938758	1.20490329157277	11.9246748093924	12.1935921663311	0.0660059485997006	0.0224311231625062
11760	SNORA12	0.028654618700225	0.518611254792837	0.269970748022935	1.20578337906903	7.40035419540584	7.67032494342877	0.0477533209454995	0.110121848966043
14098	OIP5	0.0150580792698028	0.518611254792837	0.274777728745056	1.20980768379039	8.8874444091296	9.16222213787466	0.0350639943219056	0.0907784462290353
8313	CXorf56	0.0482946338938015	0.527003297058455	0.275395449670114	1.2103257998957	10.4127488685698	10.6881443182399	0.113122930139248	0.0247318645313256
8095	PDZD11	0.0169383761555034	0.518611254792837	0.275421374112467	1.21034754898505	10.3602485841217	10.6356699582342	0.0756239562954935	0.0166714116373617
17659	ZNF136	0.0175640946399751	0.518611254792837	0.276079621032071	1.21089991057535	8.51827769675906	8.79435731779113	0.076655646167721	0.018381388232003
5798	MAPK9	0.00458566960828214	0.518611254792837	0.277256031133616	1.21188771173709	13.0585701216504	13.335826152784	0.0134440428283716	0.0658000773269965
7710	SMARCD3	0.0483902908690962	0.527003297058455	0.277406595163198	1.21201419461381	10.2233937119401	10.5008003071033	0.114874676109639	0.0154889571920987
5891	MYLIP	0.0151320651530601	0.518611254792837	0.277930479653516	1.21245439210527	11.3172349138357	11.5951653934892	0.0566491810307375	0.0675836115033777
14139	PPIP5K1	0.0436748070331314	0.524563345004889	0.277953475561745	1.21247371823543	9.18453973901602	9.46249321457777	0.110808682503448	0.00722993420689941
6515	MAP3K7	0.00934549787274217	0.518611254792837	0.278074225494983	1.21257520347206	11.3477462178449	11.6258204433399	0.016083280248839	0.0851954869594869
12227	MED21	0.0370650968186835	0.518611254792837	0.278214395748694	1.21269302132424	8.56162873555618	8.83984313130487	0.0901235214210147	0.073455061237401
2580	SLC35F5	0.0178774697946852	0.518611254792837	0.278654740895082	1.21306322082898	11.7653816113263	12.0440363522214	0.0786915034049691	0.00966277124073921
15886	PGAP3	0.0498703899084586	0.527003297058455	0.278901641933812	1.21327084072842	15.6369212216236	15.9158228635574	0.110992120072866	0.0543325208275449
19182	PPARA	0.0471144828753436	0.527003297058455	0.280678043038458	1.21476567022218	11.0399073934232	11.3205854364616	0.0677016652282592	0.132329720633549
2217	FOXN2	0.0331275198446368	0.518611254792837	0.283412467073234	1.21707026976116	10.3133460021603	10.5967584692336	0.0888414079596985	0.0691549911218381
8571	VBP1	0.0127142269676105	0.518611254792837	0.285437664595676	1.21877994397089	10.8864174805444	11.1718551451401	0.0587777496623333	0.0574753928757984
9007	PTDSS1	0.0242857782178097	0.518611254792837	0.285788920775813	1.21907671916964	13.1541048785881	13.4398937993639	0.0907736242204411	0.00339664291516556
11753	COX15	0.00189736009453485	0.518611254792837	0.2861495198658	1.21938146333666	10.4757797966396	10.7619293165054	0.0354249013579293	0.0146869718868348
14881	IL4R	0.0363363408672306	0.518611254792837	0.286282997624179	1.21949428540177	11.6980970614035	11.9843800590277	0.0670263212331757	0.116505562598292
13305	PCID2	0.0231929426158094	0.518611254792837	0.287377131391732	1.2204194954614	10.8370331351041	11.1244102664959	0.0378187894467004	0.115092918165403
9968	SAPCD2	0.00353431181311088	0.518611254792837	0.289543818443352	1.22225373877796	11.8437020946266	12.1332459130699	0.0388485321610175	0.035423490766234
17726	NDUFB7	0.0230818687566457	0.518611254792837	0.28955577146365	1.22226386543942	11.2372335232613	11.526789294725	0.0870208343949585	0.033881008209323
7732	MNX1	0.00437315636407822	0.518611254792837	0.289623876431759	1.22232156592639	6.97688886767659	7.26651274410835	0.0410684977832358	0.0397507215757543
19174	FBLN1	0.00157642512753518	0.518611254792837	0.29123630227935	1.22368845541431	11.569681224795	11.8609175270744	0.0274894431953697	0.0312647848302478
296	TCEA3	0.00888963413943633	0.518611254792837	0.291696876815585	1.22407917535159	5.89799230672005	6.18968918353563	0.0611407313878405	0.0279507743655832
9751	NEK6	0.000145994794263894	0.518611254792837	0.29188273261226	1.22423687802509	12.3186760499195	12.6105587825318	0.0154377373991539	0.0052197846998883
18292	NAPA	0.0360333355313551	0.518611254792837	0.291946729767094	1.22429118570105	10.9516455201089	11.243592249876	0.0827765809864636	0.0979918553349037
16659	HAUS1	0.0265651825567255	0.518611254792837	0.291947829438714	1.22429211889812	8.94041278392021	9.23236061335892	0.0950565644332525	0.0186564366906834
15238	GLG1	0.0205233885862338	0.518611254792837	0.292039599044957	1.22436999840553	12.8553539707706	13.1473935698155	0.0614528890610719	0.0873349572982208
6136	EHMT2	0.023409169837816	0.518611254792837	0.292588379410162	1.22483581966678	11.5768552293151	11.8694436087252	0.0892923173452747	0.0294448714817132
6127	LSM2	0.0106887064044829	0.518611254792837	0.293829330649947	1.22588982995987	10.4804372410614	10.7742665717114	0.0668084510736342	0.0250460745936883
9292	CNTLN	0.020711530948117	0.518611254792837	0.295195290626769	1.22705106596057	11.4993804165358	11.7945757071626	0.0876539160481483	0.0157941703943343
1246	EFNA1	0.0329429796674529	0.518611254792837	0.295259940072425	1.22710605329081	12.3164216081677	12.6116815482402	0.0913926451877284	0.07430771984622
4560	THAP6	0.0425391172810211	0.524563345004889	0.295408557838289	1.22723246888703	9.02636454339242	9.32177310123071	0.0815953710864395	0.117900668079774
11614	ZCCHC24	0.0226519453994283	0.518611254792837	0.295755237432288	1.22752740826415	6.52842355357255	6.82417879100483	0.0392278512976362	0.116972155838886
15648	DRG2	0.0469718253912976	0.527003297058455	0.29590329092947	1.22765338710665	10.1777938970064	10.4736971879359	0.0863018350762188	0.121169680266678
7037	BBS9	0.0160190694758077	0.518611254792837	0.30076317016152	1.23179584778525	8.88462309639347	9.18538626655499	0.0678588430068043	0.0648203572298993
8309	PGRMC1	0.0318694915314469	0.518611254792837	0.301243873001006	1.23220634785887	11.917517561782	12.218761434783	0.0889803330482783	0.0819460181278559
4416	SLC30A9	0.0431563316545813	0.524563345004889	0.301588570528175	1.23250078931297	12.898695292107	13.2002838626352	0.0915078640296988	0.109310420769663
4977	SLC12A7	0.027797163358134	0.518611254792837	0.301721323631398	1.23261420609751	10.9728912239561	11.2746125475875	0.0495952493160976	0.124280039163439
8500	MAGEA6	0.0239452146664105	0.518611254792837	0.301732543939757	1.2326237925762	11.8824888477256	12.1842213916654	0.0948448925022943	0.0140287824437296
2413	CHMP3	0.00926395662396888	0.518611254792837	0.302437684813432	1.23322640493665	11.4634629787506	11.7659006635641	0.0628695666930368	0.0351504004989606
12957	RAN	0.016773846229989	0.518611254792837	0.302610830189929	1.23337441976856	13.1758133344465	13.4784241646364	0.0540809177065465	0.0905141692780479
1613	TMEM9	0.0126649573521538	0.518611254792837	0.303222118969611	1.23389712739141	12.6978892792098	13.0011113981794	0.0717217056322331	0.0347150888906683
5058	LMBRD2	0.0166301370324021	0.518611254792837	0.304087750862424	1.23463770053782	10.8316608609681	11.1357486118306	0.0728614345349836	0.0589315889302321
12475	ORMDL2	0.0426530326160164	0.524563345004889	0.304371428379483	1.23488049155288	8.93358828314288	9.23795971152236	0.114861332572258	0.0506795983935666
3153	ASB1	0.0283339756174749	0.518611254792837	0.304968403325855	1.23539158033977	9.78902413934331	10.0939925426692	0.0678128526210703	0.109155020198068
8886	ARMC1	0.02877046964731	0.518611254792837	0.305923908241867	1.23621005803694	10.6204560851638	10.9263799934056	0.0172922083505189	0.144556361756214
12946	AACS	0.0396647624010974	0.524206200670302	0.306395846803779	1.23661451678609	10.8463467093421	11.1527425561459	0.0936344739567529	0.100775611192189
7435	SRPK2	0.0289761274410416	0.518611254792837	0.30759305758602	1.23764113893946	10.7557616991923	11.0633547567783	0.103961559115135	0.0152547058820112
13602	SLC38A6	0.0283777164426777	0.518611254792837	0.308174147591281	1.23813973755605	8.13881431487708	8.44698846246836	0.102559123830487	0.0233853093235461
18365	PIH1D1	0.048114594150119	0.527003297058455	0.314509979056773	1.24358918823674	11.4263607950031	11.7408707740599	0.121278303842372	0.0682432606350517
5164	SLC30A5	0.0193970381898159	0.518611254792837	0.314694476307798	1.24374823325422	10.7859298678219	11.1006243441297	0.085989755497367	0.0459872103281886
18189	ZNF230	0.0206380220916831	0.518611254792837	0.314779926670206	1.24382190224299	7.78588001901607	8.10065994568627	0.0940635719776642	0.00371635910680645
8231	BEX3	0.023529102087876	0.518611254792837	0.314791228179699	1.24383164589615	11.0522178931148	11.3670091212945	0.0388372334990122	0.128530398008237
8173	CHM	0.0243340890956261	0.518611254792837	0.315003078276476	1.2440143076473	10.4645811237549	10.7795842020314	0.0852924728507999	0.0742669217789044
18600	ISOC2	0.0466799771646913	0.526700034413645	0.315010772361239	1.24402094215895	11.5121303452331	11.8271411175943	0.129101944725238	0.00421139766921988
8478	VMA21	0.0386811183539017	0.521632102048207	0.31541006088959	1.24436529215772	11.680548396875	11.9959584577646	0.111297606406079	0.0631782129463908
5795	TBC1D9B	0.00991227533733458	0.518611254792837	0.315565486411485	1.24449935828947	12.5362196731837	12.8517851595952	0.0286545458191709	0.0938085918583701
216	NECAP2	0.0339363833426839	0.518611254792837	0.315679908167267	1.24459806483841	11.2214308471519	11.5371107553192	0.0706303253439991	0.126587524573032
14904	NFATC2IP	0.0499165039221649	0.527003297058455	0.316736372938307	1.24550979983541	10.6839058682554	11.0006422411937	0.0489727304093656	0.175539675097516
13312	TFDP1	0.0129298311778858	0.518611254792837	0.317138807426037	1.24585727868544	11.9990164427843	12.3161552502103	0.0524571420598956	0.0851943475516358
7154	INTS4P1	0.0212516002566277	0.518611254792837	0.318714960307646	1.24721912892465	2.58496250072116	2.9036774610288	0	0.136220640975279
3286	TBC1D5	0.0367897329110843	0.518611254792837	0.319110988253223	1.24756154462256	10.9695187080791	11.2886296963323	0.10865413366821	0.0684969281034657
12862	GCN1	0.00818776690870777	0.518611254792837	0.320051473053477	1.24837508813517	13.0620313512926	13.3820828243461	0.0684623811634647	0.00210219892910404
3760	NAA50	0.044541930737315	0.524608484047267	0.320834247258034	1.24905261244849	12.9510415396887	13.2718757869467	0.0981899325013841	0.118441243839654
2087	OST4	0.0461684823012524	0.525583930356863	0.322229076175059	1.25026080761817	10.5374323259286	10.8596614021037	0.119580424397394	0.0773910412228538
9794	AK1	0.00305805673297391	0.518611254792837	0.322640924167962	1.25061777211426	8.15460492126319	8.47724584543115	0.0303775765963143	0.0543821582199566
2538	SEPT10	0.0219177881109707	0.518611254792837	0.324100017709103	1.25188324494669	10.1925442622809	10.51664427999	0.0984919662041387	0.0153197881262335
4018	SLC33A1	0.0342938833457724	0.518611254792837	0.325106863693486	1.25275722975653	8.06290399393292	8.3880108576264	0.117828232029157	0.00609040284570231
1212	SLC39A1	0.0204431023626016	0.518611254792837	0.327166852596465	1.25454728879904	13.8109988828236	14.1381657354201	0.0613838588675625	0.10705302133041
6142	STK19	0.0181291691391349	0.518611254792837	0.329233541171115	1.25634573992702	9.32989994114989	9.659133482321	0.0341219064598378	0.123575167347187
9368	DCAF12	0.045298274917359	0.524608484047267	0.329597840779137	1.25666302392565	12.0720280975341	12.4016259383132	0.0757923142345353	0.155393301836096
8518	BCAP31	0.0240044985068716	0.518611254792837	0.329718996648992	1.25676856147213	13.321944176528	13.651663173177	0.0775464573127765	0.0986505655499647
18830	TRMT2A	0.0299836073589345	0.518611254792837	0.330696620829173	1.25762048352254	10.3575367308076	10.6882333516368	0.113639536603109	0.00989233881654319
11628	GHITM	0.0242792402829366	0.518611254792837	0.331129939288996	1.25799827092913	12.8320198486975	13.1631497879864	0.0774286672696362	0.100718312516266
16575	FAM210A	0.0404730333768555	0.524265153313794	0.333573173894083	1.26013052263989	10.2963918219354	10.6299649958295	0.102719866930029	0.110671734865157
17703	C19orf53	0.030297674538062	0.518611254792837	0.334715097067342	1.26112833703786	10.8984287048933	11.2331438019606	0.0714077423323705	0.128745398969776
8832	HOOK3	0.0211173870238472	0.518611254792837	0.334732559809016	1.26114360214311	11.0540538304014	11.3887863902104	0.100377825772407	0.0148372700950948
5576	RBM27	0.0324032078128478	0.518611254792837	0.335066439750213	1.26143549978419	9.06608129568655	9.40114773543676	0.108745613299567	0.0678835378415257
12238	ERGIC2	0.0497774853196275	0.527003297058455	0.335228977513349	1.26157762438347	10.5158873857372	10.8511163632505	0.0586227699215475	0.18145609050115
8266	PSMD10	0.0346951828415702	0.518611254792837	0.335451691275424	1.26177239346441	11.1061647204536	11.441616411729	0.101771734572128	0.0956910019237703
5670	RNF145	0.0271047544178748	0.518611254792837	0.336263049730492	1.2624822022587	12.4384516101369	12.7747146598674	0.099103896955348	0.0718992411841292
19129	CENPM	0.000212687621870965	0.518611254792837	0.337817632536574	1.2638433290881	9.43035815423047	9.76817578676705	0.0202374898058654	0.007019335812784
15424	P2RX5-TAX1BP3	0.00625604282229545	0.518611254792837	0.339208498701075	1.26506235631801	4.41468882139827	4.75389732009935	0.0387483990453714	0.0756004657013082
14919	CDIPT	0.0303743021396548	0.518611254792837	0.339534749805344	1.26534846991076	11.0498998539615	11.3894346037668	0.0685780316277021	0.134899414110071
12043	MLF2	0.0473664149509553	0.527003297058455	0.340174352723201	1.26590957255457	12.6594994944479	12.9996738471711	0.122173255479805	0.097490946830572
8762	SARAF	0.0191355543455723	0.518611254792837	0.340491535947676	1.26618791926719	11.4854225676298	11.8259141035775	0.0984084731234125	0.0148928111624731
12124	MAGOHB	0.041648581709737	0.524563345004889	0.341284300314797	1.26688388374941	8.41569512849246	8.75697942880726	0.0972609114038695	0.129603497039443
156	PLOD1	0.0413059852481566	0.524563345004889	0.341305798430716	1.26690276218092	11.5210955823437	11.8624013807744	0.132744855171923	0.0156167809936734
4169	ST6GAL1	0.0247120169742178	0.518611254792837	0.344283162582389	1.26952003451291	11.544037666812	11.8883208293944	0.10176779860715	0.0594633217545546
5275	TTC37	0.0386702934802263	0.521632102048207	0.344954642544643	1.2701110503915	12.5859910533575	12.9309456959021	0.12623508569934	0.0502890892149935
11681	IDE	0.0291005682025744	0.518611254792837	0.345495378982349	1.27058718985989	11.2939041630173	11.6393995419996	0.109728784894957	0.0597902810932139
5976	HMGN4	0.0471370381138507	0.527003297058455	0.345523580702023	1.27061202746795	10.0506745819984	10.3961981627004	0.126336027408189	0.092321678030332
4900	GALNT7	0.0431820244086462	0.524563345004889	0.345754877010654	1.2708157513479	10.837689685207	11.1834445622176	0.128557056588731	0.0684148670708774
14319	CLN6	0.0371178869275764	0.518611254792837	0.348533514780138	1.27326570731368	9.20899847348882	9.55753198826896	0.0944094509485637	0.127175188498492
3867	ACAD9	0.0350438474418055	0.518611254792837	0.348688897663832	1.27340284949986	10.7467504644101	11.0954393620739	0.120350843814706	0.0596688326064433
16512	RAB40B	0.0429479544651434	0.524563345004889	0.349753118742296	1.27434253673202	9.44269511019351	9.79244822893581	0.126049153476082	0.0816547235101904
9201	GPAA1	0.0351114793263222	0.518611254792837	0.351169956756078	1.27559465431482	11.9677914125994	12.3189613693554	0.11150911891936	0.0904146321852844
11317	SEPHS1	0.0414595957239698	0.524563345004889	0.351405067382585	1.27580255015451	10.9667616496366	11.3181667170192	0.10220371523303	0.129760492575788
5667	LSM11	0.0455965351863358	0.524608484047267	0.352398123684306	1.27668103096069	8.96926928095582	9.32166740464013	0.0998531827584075	0.144955312132593
12315	ARF3	0.0195904200706466	0.518611254792837	0.352877826703043	1.27710560410749	12.4525316459671	12.8054094726701	0.0713412141893743	0.105980224599392
5336	AP3S1	0.038827153435273	0.522260028829194	0.352991245803182	1.27720600915371	10.8440741776826	11.1970654234858	0.1327849748591	0.0295461377746287
18312	KDELR1	0.0365014119524118	0.518611254792837	0.353175141111995	1.27736882052868	12.9971677147555	13.3503428558675	0.0579401433684105	0.166554802816244
13138	RB1	0.0134017117659383	0.518611254792837	0.353725060232682	1.27785581425483	11.0638705039268	11.4175955641595	0.0815112166128935	0.0548132926738429
2717	TANK	0.0104010460785006	0.518611254792837	0.3546507503764	1.27867600014111	12.4349152726521	12.7895660230285	0.081390498260724	0.0200273903480364
6794	SOD2	0.017716128399455	0.518611254792837	0.355651869851895	1.27956361093975	11.71909052546	12.0747423953119	0.0745497637926155	0.0952680186118431
18245	QPCTL	0.0155465657123862	0.518611254792837	0.356684784598942	1.28048005782237	10.0141672029517	10.3708519875506	0.0584446827031728	0.107807251588077
16210	TSPOAP1	0.048994963398758	0.527003297058455	0.357646681513605	1.28133408481997	8.02821410739599	8.38586078890959	0.149513475147025	0.0030497465063525
1501	PRDX6	0.0340963986459233	0.518611254792837	0.357864925631148	1.28152793367323	12.9334699668715	13.2913348925026	0.125656330918215	0.0442613085162134
2788	LNPK	0.00457682366258776	0.518611254792837	0.358247243196995	1.28186758658049	11.4267256878045	11.7849729310015	0.0502696181311725	0.0526080805112231
3226	JAGN1	0.0355776105875363	0.518611254792837	0.358374770094917	1.28198090215829	10.199863209178	10.5582379792729	0.129837802087478	0.0324740240979521
14502	ARPIN	0.0413579946259048	0.524563345004889	0.358542342882306	1.282129816228	11.7405347410941	12.0990770839765	0.13718225765933	0.0395272111253742
16473	NPLOC4	0.0340303544574823	0.518611254792837	0.358678694347702	1.28225099813814	12.5141811093098	12.8728598036575	0.0515274171390706	0.168314459021557
18794	PEX26	0.00345681020900322	0.518611254792837	0.361584594293889	1.28483633190611	10.3814341958307	10.7430187901246	0.0216882266270824	0.0749827609009645
5156	TRIM23	0.0278868160244986	0.518611254792837	0.361904172339212	1.2851209734643	9.60459677563551	9.96650094797472	0.121131070002698	0.00509815876947395
12931	TMED2	0.0150737931356906	0.518611254792837	0.363611067141065	1.28664233757478	12.8026335172486	13.1662445843897	0.0932991921981646	0.0366197700972526
15723	RPL23A	0.0236444465070247	0.518611254792837	0.363611217547772	1.28664247171238	11.8032688533039	12.1668800708516	0.113517952117974	0.0197445351769806
13150	EBPL	0.022816244076662	0.518611254792837	0.363692443297706	1.28671491352353	9.85364610158454	10.2173385448822	0.08636341738956	0.102785468877003
10233	RNF141	0.0115036810907646	0.518611254792837	0.364199344942412	1.28716708982219	10.71397738874	11.0781767336824	0.0701637056058664	0.0750058871092764
8401	ZNF75D	0.026443860780696	0.518611254792837	0.364467334157103	1.28740621100009	9.50859298253111	9.87306031668821	0.104770903952931	0.0815676251582407
14122	LRRC57	0.0267607809375808	0.518611254792837	0.366140409768372	1.2889000661095	10.0367307392222	10.4028711489905	0.0977191752121218	0.100175252894647
6077	DDR1	0.0459627774735082	0.524608484047267	0.366665440058229	1.28936921219139	14.1515076865167	14.5181731265749	0.144046925352769	0.0559037029690469
3398	SNRK	0.0345493603231891	0.518611254792837	0.36680715673551	1.28949587381443	9.36233005857951	9.72913721531502	0.118121619672982	0.0877175483113236
2175	MAP4K3	0.0304075361079518	0.518611254792837	0.366866836103224	1.28954921695901	11.1502492014442	11.5171160375474	0.126294574284898	0.0187953218739567
13435	IPO4	0.0349383273530746	0.518611254792837	0.367922981903197	1.2904935957714	6.9743965458872	7.3423195277904	0.111177593654343	0.106819774757006
491	MTF1	0.0373097580419576	0.518611254792837	0.367985008132111	1.29054907954976	9.49169853899237	9.85968354712448	0.12238021366343	0.0900061206992169
8207	ARMCX6	0.00832428904522161	0.518611254792837	0.368016163306235	1.29057694941435	8.66394993659406	9.03196609990029	0.0777388529993808	0.0214363836085696
11153	NECTIN1	0.0102581614064579	0.518611254792837	0.368823015993643	1.29129892924304	12.0836352519359	12.4524582679296	0.0677721749892872	0.0736981638153887
18913	KIAA1671	0.0490547318684436	0.527003297058455	0.368895782055791	1.29136406089259	11.9942736965257	12.3631694785815	0.154242771278237	0.00638980958575718
14144	PDIA3	0.0149915311511897	0.518611254792837	0.371257888442626	1.29348012680663	13.2624103855748	13.6336682740174	0.0792015612446839	0.083209863411328
1797	LBR	0.0228879527032214	0.518611254792837	0.372227340116073	1.29434960223141	10.8877057046748	11.2599330447909	0.114351980968376	0.0245427646873706
5869	TMEM14C	0.0121957236007319	0.518611254792837	0.37646694435414	1.29815886255783	11.9096488568166	12.2861158011708	0.0806946084927226	0.0649417434716255
12879	UNC119B	0.000364255837241015	0.518611254792837	0.376792339674441	1.29845169122061	10.4129056844489	10.7896980241234	0.00856816165325489	0.0374563757747127
1236	SHC1	0.0486717856165894	0.527003297058455	0.377021559888556	1.29865800995869	12.1883653587083	12.5653869185969	0.142775833008047	0.0930413041672646
16726	PIGN	0.0167106773952549	0.518611254792837	0.377523324820567	1.29910975780466	10.8010823190446	11.1786056438652	0.103569385988503	0.0184844818845027
1378	NCSTN	0.0312260233309741	0.518611254792837	0.377960287669382	1.29950329119876	12.2855328661789	12.6634931538483	0.127755665382197	0.0479543607226183
17174	KCNB1	0.00406351664384418	0.518611254792837	0.378344466225532	1.29984938497598	6.12147940203865	6.49982386826419	0.0628767310272553	0.011272373772368
12403	TNS2	0.0476067152742506	0.527003297058455	0.378345180331074	1.29985002837591	8.01791653161792	8.39626171194899	0.105378833408676	0.163328856250806
7133	NIPSNAP2	0.0296619932487003	0.518611254792837	0.379144231348167	1.3005701626685	12.0987125563431	12.4778567876912	0.129684067219654	0.0126971401076748
5146	IPO11	0.0386007676734091	0.521632102048207	0.379436565443756	1.30083372462321	9.87802108902615	10.2574576544699	0.132596149004598	0.0799865747808958
2390	TGOLN2	0.0151950387611819	0.518611254792837	0.379512227805668	1.30090194883571	11.9509591721833	12.330471399989	0.098972878956298	0.0308976740700877
18257	CCDC61	0.0202947924880744	0.518611254792837	0.380115765981909	1.30144628302914	8.31154231652941	8.69165808251132	0.111828172357436	0.022204637244774
6252	C6orf89	0.0153009828810474	0.518611254792837	0.380154214683955	1.30148096782789	11.7015206760541	12.081674890738	0.0811877334431842	0.0868177077730302
11067	IL18	0.0112145140955196	0.518611254792837	0.381681843795304	1.30285979921191	10.0775911126375	10.4592729564328	0.0222539913340459	0.125278885710798
14379	MPI	0.0365353775617944	0.518611254792837	0.382262810726942	1.30338456076079	10.4740733129421	10.8563361236691	0.11969332604944	0.108352473154182
2092	PREB	0.0375893546665966	0.518611254792837	0.385025082226594	1.30588249053967	11.7762682024503	12.1612932846769	0.060905635703596	0.185708780598888
698	HOOK1	0.0305341605093123	0.518611254792837	0.385623492159491	1.30642426487294	10.1582700999912	10.5438935921507	0.132562126012099	0.0245993299412896
1813	COQ8A	0.0285744175986764	0.518611254792837	0.385807418235695	1.30659082869931	11.207602742603	11.5934101608387	0.125345046669764	0.050835970177763
4099	GNB4	0.0437899705368274	0.524563345004889	0.386076286100748	1.30683435419411	11.4369112140707	11.8229875001715	0.146783040779992	0.0670015062398816
4216	PCYT1A	0.0469172724748822	0.527003297058455	0.387333582788022	1.30797374583988	11.1006836094484	11.4880171922364	0.144069442667636	0.0955026612774479
17057	BLCAP	0.0442650427943903	0.524608484047267	0.387405258060161	1.3080387295685	12.1859996357189	12.573404893779	0.155391406116178	0.00569070239996131
18445	ETFB	0.0132914298766567	0.518611254792837	0.387601766044256	1.30821690829162	10.1442998360991	10.5319016021433	0.0837047122449233	0.0737107032501659
16763	ZADH2	0.0403908864616302	0.524265153313794	0.389095327142233	1.30957195116042	10.1689046478408	10.5579999749831	0.131518488691074	0.103488020010391
10721	AP5B1	0.043629378476532	0.524563345004889	0.390973424933021	1.31127785968755	9.049746387634	9.44071981256702	0.154577942496428	0.0293585569697096
8872	SDCBP	0.0412525823993158	0.524563345004889	0.395926821974991	1.31578778244617	12.1291568273657	12.5250836493407	0.065142613175368	0.198032552819776
8493	MAGEA3	0.0309652246002568	0.518611254792837	0.397084246319359	1.31684381703879	11.6014114448088	11.9984956911281	0.108475555355716	0.121594854714122
13713	TMED10	0.0133383138371936	0.518611254792837	0.399005439469372	1.31859858606494	13.3441459546431	13.7431513941125	0.101636302934915	0
7976	PLP2	0.0354343145475877	0.518611254792837	0.400532976851185	1.31999546848395	11.6941295688264	12.0946625456776	0.0313950148630711	0.203282159741541
9625	NIPSNAP3A	0.0307245553407832	0.518611254792837	0.402168249709963	1.3214925115234	10.01927851802	10.42144676773	0.138814801394633	0.0230591828949351
18509	ZNF331	0.0225056841311006	0.518611254792837	0.402773411344583	1.32204694908378	9.98881284342659	10.3915862547712	0.0749208525605517	0.140381374652581
13667	MED6	0.0427665352469378	0.524563345004889	0.402801512596678	1.32207270056651	9.80073484091792	10.2035363535146	0.0550063882698938	0.21158115855209
14487	MFGE8	0.00196298842108924	0.518611254792837	0.404119264668475	1.32328082832469	9.66245058696094	10.0665698516294	0.0471967310881146	0.0332942190080054
17314	PLPP2	0.0328966069073564	0.518611254792837	0.404380351101889	1.32352032588025	11.9186168758056	12.3229972269075	0.11376031875097	0.125551827575541
11445	NCOA4	0.0307495056715115	0.518611254792837	0.40720807464532	1.32611700752752	12.5401716936605	12.9473797683058	0.13409382627627	0.064179249647649
12095	M6PR	0.0370460387917251	0.518611254792837	0.407249005127706	1.32615463112589	11.3927271032782	11.7999761084059	0.15113993118455	0.0257480157554178
4284	GRK4	0.0132799492993008	0.518611254792837	0.407771161400956	1.32663469466451	7.38985757932356	7.79762874072452	0.103247418002271	0.0137548975513503
9000	TP53INP1	0.0262284896859161	0.518611254792837	0.408388166712312	1.32720218515244	10.2740200766669	10.6824082433792	0.131991730945496	0.029175431711455
12760	BTBD11	0.0268990973192471	0.518611254792837	0.410436224589667	1.32908762670657	10.3431242786369	10.7535605032265	0.134768030991742	0.0206812067702902
6502	PNRC1	0.0173306747574571	0.518611254792837	0.410504880028668	1.32915087726413	10.5744209316323	10.984925811661	0.107781678943925	0.0568708315171733
11858	NHLRC2	0.0334633565344872	0.518611254792837	0.412208545939517	1.33072138698683	10.6058380054461	11.0180465513857	0.135913472255281	0.0831119814273999
7700	ABCB8	0.0496915133957463	0.527003297058455	0.412290334678824	1.33079682989519	11.2076499937053	11.6199403283842	0.150467583026983	0.121797642509217
3872	ISY1	0.014005131304119	0.518611254792837	0.412786631930665	1.33125471212744	8.79631880314493	9.2091054350756	0.102223094106871	0.0448106253954888
12768	ISCU	0.012093122231975	0.518611254792837	0.413128703807763	1.33157039824051	10.8273349150327	11.2404636188404	0.101156738375838	0.013070781351793
12025	TNFRSF1A	0.0173455825099722	0.518611254792837	0.414232120049331	1.33258921259771	12.2844163329673	12.6986484530167	0.104006245140727	0.0730297261304007
8162	BRWD3	0.0348055831326594	0.518611254792837	0.414242439545463	1.33259874454869	11.1254259725102	11.5396684120556	0.101618751902917	0.158154060422745
777	MIGA1	0.00144171861652667	0.518611254792837	0.415717959832449	1.33396236075061	9.20249938635093	9.61821734618338	0.0436011155339748	0.0311517165795023
12292	TMEM106C	0.00923327973847154	0.518611254792837	0.415753903495604	1.33399559583473	11.2116340523324	11.627387955828	0.0905282183997643	0.0290198298189053
14358	LOXL1	0.0122279978626149	0.518611254792837	0.416728605851459	1.33489716404142	4.90474850588871	5.32147711174017	0.0963404013129164	0.0510176027691076
2079	C2orf70	0.0448026321626036	0.524608484047267	0.416844297425705	1.33500421545726	4.60124250885104	5.01808680627674	0.126028450589567	0.157255189211498
14697	THOC6	0.0060509710029061	0.518611254792837	0.417528037100077	1.33563706693136	9.91600433884057	10.3335323759406	0.0769867786210102	0.032413201076439
1505	DARS2	0.0247083354626841	0.518611254792837	0.421892709740922	1.33968396918531	11.2546901278062	11.6765828375471	0.122164115386673	0.0810059861613975
10612	INTS5	0.0278826511130648	0.518611254792837	0.422739208060978	1.34047025662661	10.592323914499	11.01506312256	0.134218179562957	0.0635791271473817
10413	SLC39A13	0.0157786822156677	0.518611254792837	0.423446798820844	1.34112787100975	10.3606757786553	10.7841225774762	0.10801666960894	0.0543740415125129
14618	GNPTG	0.0454228547819037	0.524608484047267	0.424740833723245	1.34233134421526	9.98613448135089	10.4108753150741	0.171317051255135	0.0247273227967241
12703	TMPO	0.0452983744033233	0.524608484047267	0.425607674474589	1.34313812396964	11.9603073824882	12.3859150569628	0.168246856129558	0.0529814174498762
19130	SEPT3	0.000159268200804745	0.518611254792837	0.425947444148152	1.34345448420635	9.13522643476947	9.56117387891763	0.0154786528509204	0.0256567454097186
10629	STX5	0.0480272531382465	0.527003297058455	0.427077236906012	1.34450697248208	11.2427296686091	11.6698069055151	0.102022618741412	0.204743561005312
15482	TXNDC17	0.00632770835102727	0.518611254792837	0.428020796863517	1.34538660251646	10.4928227970299	10.9208435938935	0.0551769083521456	0.0889011397407376
49	NADK	0.00962931049099481	0.518611254792837	0.428430385547923	1.34576861905083	11.009443446632	11.4378738321799	0.0823277233035857	0.0727929782440904
12042	COPS7A	0.0250912322413048	0.518611254792837	0.429146361954453	1.34643665885353	11.3460572404901	11.7752036024446	0.135929947498738	0.0340514611342335
2341	DUSP11	0.00207949215419319	0.518611254792837	0.430024982505264	1.34725690650944	9.53646587656192	9.96649085906719	0.0568690523347953	0.00917672856738336
8568	FUNDC2	0.0235175134290231	0.518611254792837	0.431654606568101	1.34877958640764	9.98213808372713	10.4137926902952	0.125637526009726	0.0717756658386838
5414	SAR1B	0.0275100415856707	0.518611254792837	0.431786990295066	1.34890335799899	11.4953445553683	11.9271315456634	0.103972004984033	0.140561368524316
7850	PRDX4	0.0193275561923822	0.518611254792837	0.433076562589868	1.35010963238316	11.6725040244247	12.1055805870146	0.126341375623079	0.00185185337278864
4683	CISD2	0.00489473971317822	0.518611254792837	0.436435755041026	1.35325691026331	8.76567975160277	9.20211550664379	0.0778282095488327	0.00692796853895166
949	CEPT1	0.0391122872330781	0.524206200670302	0.436886367352207	1.35367965342686	11.0800336460263	11.5169200133785	0.166752170267313	0.00800659536425478
9327	MTAP	0.0184519572630916	0.518611254792837	0.43714751476171	1.35392471002008	11.4870225949938	11.9241701097555	0.065024315711996	0.151584582911653
3417	LIMD1	0.00614174107572318	0.518611254792837	0.438338352331199	1.3550427356368	10.5914990759813	11.0298374283125	0.0529245101008181	0.0936475404144334
10224	TMEM41B	0.0454452368533692	0.524608484047267	0.441458262616111	1.3579762636314	10.7193582774254	11.1608165400415	0.0867526311618858	0.22146029127392
6908	KDELR2	0.0298004035016773	0.518611254792837	0.441676982065045	1.3581821549163	12.3989434840513	12.8406204661163	0.0547498055073473	0.200085538146038
14976	VKORC1	0.0489619699229574	0.527003297058455	0.442189730183987	1.35866495210816	8.95163563165784	9.39382536184182	0.179780519479692	0.0606502178121201
1914	SMYD3	0.0258160266178668	0.518611254792837	0.442248364780097	1.35872017264152	8.7841618175669	9.22641018234699	0.143783022733781	0.0034061448892439
13256	TM9SF2	0.0429851571664887	0.524563345004889	0.444184517536444	1.36054485198581	13.0668320860222	13.5110166035587	0.172085862684976	0.0531242460204008
7153	ERV3-1	0.0429162916612314	0.524563345004889	0.44434684218394	1.36069794212764	8.73552793797722	9.17987478016116	0.175807974033174	0.0140711120068127
16552	TWSG1	0.049259560016481	0.527003297058455	0.444360403224412	1.36071073247214	10.4020460902888	10.8464064935132	0.101014443246372	0.221195053215789
13930	CDCA4	0.00626596973945548	0.518611254792837	0.444390143917449	1.36073878337423	10.938653481663	11.3830436255805	0.0634436750343954	0.0832449645907436
1050	PRKAB2	0.0129698513177258	0.518611254792837	0.445616115153236	1.36189560139392	11.0071376185814	11.4527537337347	0.112336144102327	0.00363945960974243
5224	SCAMP1	0.00465398062650882	0.518611254792837	0.445848788096715	1.36211526099144	11.4445546427151	11.8904034308118	0.0223593834619275	0.10609449236565
16484	P4HB	0.0255499407456442	0.518611254792837	0.4462333874562	1.36247842747899	14.1422270628231	14.5884604502793	0.116842596595308	0.120306404047115
16789	NRSN2	0.00125578679456634	0.518611254792837	0.447117692667838	1.3633138196257	9.79569821529527	10.2428159079631	0.0384745028587849	0.045459278616379
7210	CASTOR2	0.0217732942237811	0.518611254792837	0.447227409418057	1.36341750338798	7.35646664701888	7.80369405643694	0.131687842514237	0.0502183441098137
2635	ARHGEF4	0.00698285548372933	0.518611254792837	0.448175079639576	1.36431339239295	10.9040790296392	11.3522541092788	0.075120369932497	0.0717825307954906
3320	ZNF860	0.00489503882920299	0.518611254792837	0.448182099786584	1.36432003115139	5.4808083977772	5.92899049756379	0.0370256675724944	0.100422601402659
15536	MPDU1	0.0236601829432672	0.518611254792837	0.449316058893418	1.36539280900362	10.7145032958042	11.1638193546976	0.139882057549126	0.0289010673514857
14689	KREMEN2	0.0496073551313364	0.527003297058455	0.449452738613736	1.36552217130295	8.57415449199955	9.02360723061329	0.176771692826277	0.0940525403241121
11527	SLC25A16	0.000851878586160511	0.518611254792837	0.449749225593578	1.36580282739243	8.40042999150873	8.8501792171023	0.0439777402328739	0.00663148237676558
19104	ST13	0.0204510751603044	0.518611254792837	0.452150859961989	1.36807835385565	12.7850205096101	13.2371713695721	0.0924895251920563	0.138507791833658
8997	DPY19L4	0.00939819939177437	0.518611254792837	0.453982289077045	1.36981616362062	11.6309491394426	12.0849314285197	0.0940353547343492	0.0558798650220723
5335	ATG12	0.00454004442217381	0.518611254792837	0.454809125803333	1.3706014570499	11.4666575856266	11.92146671143	0.079128212889234	0.0036818684598193
2013	PDIA6	0.0445291380964859	0.524608484047267	0.455398015905995	1.3711610336501	13.2664595420795	13.7218575579855	0.144222477806084	0.159678490468558
1748	FLVCR1	0.0161643083724101	0.518611254792837	0.458204636019346	1.37383108776786	9.93141578046627	10.3896204164856	0.118675233954208	0.056266360452101
3316	TGFBR2	0.042145558857694	0.524563345004889	0.458450169113307	1.37406492076379	11.4473919067666	11.9058420758799	0.176443940715638	0.0528991108795833
7045	SEPT7	0.0164066551745174	0.518611254792837	0.45867547809344	1.37427952837873	12.1345184353689	12.5931939134623	0.120947499394334	0.0498533285393092
4352	MED28	0.0213498669112648	0.518611254792837	0.458892597969841	1.37448636755594	10.4325697243005	10.8914623222703	0.122827857691303	0.0918020258134852
15389	WDR81	0.0305685900350219	0.518611254792837	0.459677134013104	1.37523401506105	10.0945455322964	10.5542226663095	0.151595609820809	0.0698673524156771
2282	WDR92	0.0268986340545635	0.518611254792837	0.460748486532579	1.37625564997554	7.27610438827713	7.73685287480971	0.00930785522651142	0.214805427029953
1845	COG2	0.0163345099613747	0.518611254792837	0.461447032507735	1.37692218767245	10.9312273145372	11.3926743470449	0.107810972037043	0.0936843793401096
11891	PRDX3	0.0362523293284944	0.518611254792837	0.461848488841804	1.37730539481949	12.3632530149329	12.8251015037747	0.167311977830236	0.0511652564741853
2626	SMPD4	0.0374499539803207	0.518611254792837	0.46420140456063	1.37955349819626	11.2715351182002	11.7357365227608	0.103751919171546	0.19800804119608
6568	CD164	0.0167353309524236	0.518611254792837	0.464540767861743	1.3798780469635	12.4239609925438	12.8885017604055	0.091719712662729	0.127321589467444
4768	HSPA4L	0.0232299312188568	0.518611254792837	0.465373569871115	1.38067481753647	9.71365152097781	10.1790250908489	0.122490647125491	0.110821666442275
12387	KRT5	0.0173901036308143	0.518611254792837	0.466012102266768	1.38128603522324	13.7302800839739	14.1962921862407	0.130306021542052	0.0153791413573575
12226	TM7SF3	0.0438977736273562	0.524563345004889	0.467074724216149	1.38230380093359	10.1497468157455	10.6168215399616	0.181725122017758	0.0610577548073856
4445	DCUN1D4	0.0299058249134536	0.518611254792837	0.467826156031146	1.38302396533307	9.99414947558014	10.4619756316113	0.16076833562928	0.00940227343820999
10753	MRPL11	0.0213464958780613	0.518611254792837	0.467902972735887	1.38309760679506	10.8691062865532	11.3370092592891	0.119473218879529	0.10760712193779
12051	USP5	0.0499199364618891	0.527003297058455	0.467970877029341	1.38316270750823	12.5697068871477	13.0376777641771	0.194326194605402	0.0470674495507854
5265	LYSMD3	0.0262846501668719	0.518611254792837	0.468707821713972	1.38386942289803	9.37848727666796	9.84719509838194	0.139377011599742	0.090788111738651
4572	SCARB2	0.0208370477565582	0.518611254792837	0.469568384585413	1.38469514272592	12.5896797624906	13.059248147076	0.0830326849703244	0.160943599645777
12336	TMBIM6	0.0316900188645652	0.518611254792837	0.469749384789603	1.38486887717369	14.4517596871953	14.9215090719849	0.165161953814685	0.00611434618302799
16639	GALNT1	0.0327216590107535	0.518611254792837	0.472862101029081	1.38786005506728	12.2297393452764	12.7026014463054	0.127169348049591	0.156098099866645
10703	CDC42EP2	0.0315127695951882	0.518611254792837	0.472919276550604	1.38791505851057	9.98208877314735	10.455008049698	0.127481935487243	0.15030246957685
9545	IPPK	0.00413412097588185	0.518611254792837	0.473859420276661	1.38881979918306	9.19581332981594	9.6696727500926	0.078061586027216	0.0237980705861454
7187	MLXIPL	0.0104747955239651	0.518611254792837	0.476346382668344	1.39121595445454	5.67110755780848	6.14745394047683	0.0758585912340147	0.115067132976043
14351	ADPGK	0.0188125494967071	0.518611254792837	0.477198362147471	1.3920377757429	10.4143391217288	10.8915374838762	0.117926734405435	0.100916188841089
15421	SHPK	0.0014503985280518	0.518611254792837	0.481677949924599	1.39636678936603	8.17097887658608	8.65265682651068	0.0517084595492684	0.0329514679409112
4244	ZNF141	0.0323802379723796	0.518611254792837	0.482918854060946	1.39756836190003	8.63211951741816	9.11503837147911	0.171229056724676	0.00551925302972014
16733	SERPINB5	0.0225936089327432	0.518611254792837	0.487587106110142	1.40209791806908	11.2940643383307	11.7816514444409	0.147650507689399	0.0431700867333868
1291	GLMP	0.0361882941480053	0.518611254792837	0.490596823403123	1.40502599575819	9.47536344858437	9.96596027198749	0.177326180249162	0.0560937587669933
16212	SUPT4H1	0.0259572586121605	0.518611254792837	0.492265850711096	1.40665238503048	10.1062671875367	10.5985330382478	0.117030422763299	0.1551232355691
2770	DLX1	0.0170788937300405	0.518611254792837	0.494480012700699	1.40881288839091	5.12889028654587	5.62337029924657	0.0412324828715957	0.18599341205045
2878	MOB4	0.0125042119364879	0.518611254792837	0.497415897331988	1.41168274192243	8.37061327329349	8.86802917062548	0.114160941181412	0.0676704134133727
16683	LIPG	0.00528680283630468	0.518611254792837	0.499401140606057	1.41362664739735	11.4974017215187	11.9968028621247	0.0793455410731393	0.0648876680515416
11037	NPAT	0.0100286617964758	0.518611254792837	0.501706452363765	1.41588731588075	9.69051047671962	10.1922169290834	0.114405248791186	0.0209266711730828
7855	KLHL15	0.0465114146223203	0.526294031405293	0.502624037868584	1.41678813752864	8.91904821495626	9.42167225282485	0.0886687237302462	0.26256014772369
7887	LANCL3	0.0360578100467141	0.518611254792837	0.503860071748632	1.41800249570965	3.62010368497316	4.12396375672179	0.139146091125396	0.175311225998678
17753	CYP4F3	0.0377765446008192	0.519213223392237	0.504561509172998	1.41869209526188	9.83394213270337	10.3385036418764	0.106608347372939	0.222528462740467
11409	CCNY	0.0138072689686396	0.518611254792837	0.50745298996114	1.42153832010431	10.4559311700573	10.9633841600184	0.128277526763021	0.0367841753442738
213	ARHGEF19	0.0235411574840946	0.518611254792837	0.509343990596477	1.42340281140861	9.43416737619764	9.94351136679411	0.141440631885874	0.105625930914965
5435	SMAD5	0.035492825623872	0.518611254792837	0.511446788530272	1.42547900269019	11.2658846382439	11.7773314267742	0.180547125899684	0.0740924987650884
4814	SLC10A7	0.016073392483109	0.518611254792837	0.511892614355849	1.42591957643566	8.5006771667834	9.01256978113925	0.13897724654687	0.0177763549631942
13693	ALDH6A1	0.0359723703158339	0.518611254792837	0.512283564259851	1.42630603278634	10.0599410035744	10.5722245678343	0.189280680207616	0.00335021465832293
8411	MMGT1	0.0147439770777636	0.518611254792837	0.513970608546995	1.42797488782355	10.7125941101736	11.2265647187206	0.0764866158747769	0.1586346883353
4705	OSTC	0.0348692777745472	0.518611254792837	0.515902137155337	1.42988798897253	10.764197098349	11.2800992355043	0.135917755251609	0.184345730330745
79	NPHP4	0.0251688696798543	0.518611254792837	0.517664517899654	1.43163579209138	9.75178563388675	10.2694501517864	0.0922296927605295	0.196405398273706
18213	APOE	0.00891820790392344	0.518611254792837	0.519381388473636	1.43334051581964	8.19632252391505	8.71570391238868	0.0861720029419648	0.106715107497221
7574	MTPN	0.0195621415159475	0.518611254792837	0.523248279667348	1.43718748711153	13.1580825005854	13.6813307802528	0.0756985157735892	0.188587943509759
14263	APH1B	0.0107489826091954	0.518611254792837	0.523673039469801	1.43761068767069	7.19272838870613	7.71640142817593	0.0408059388213375	0.164739738167035
11758	CHUK	0.0437295716110311	0.524563345004889	0.523983644338292	1.43792023122429	10.3417970662716	10.8657807106099	0.0777384910719052	0.27469633875105
3991	SERP1	0.0458714371401317	0.524608484047267	0.525992393947543	1.4399237270529	11.5990072576226	12.1249996515702	0.211299832982628	0.048870096296622
4021	SSR3	0.0216320462810543	0.518611254792837	0.528575396049984	1.44250407663378	11.6959522521364	12.2245276481864	0.00205435535790709	0.22739921645166
11573	P4HA1	0.00816843300336063	0.518611254792837	0.528663863232106	1.44259253481796	10.1021184849301	10.6307823481622	0.0712258856928231	0.124097986671466
498	MYCBP	0.0180360196662967	0.518611254792837	0.530056992860938	1.44398623826474	9.58306560069285	10.1131225935538	0.13804217221995	0.085637055619833
18337	NUCB1	0.0211515765994308	0.518611254792837	0.531648411909954	1.44557996046362	12.8458831723707	13.3775315842806	0.136512630520421	0.119081925905103
1733	LPGAT1	0.0161939066960612	0.518611254792837	0.533325654608122	1.44726153438957	12.3721994555036	12.9055251101117	0.110275610603554	0.134852578117086
10034	SLC25A22	0.0180832214227267	0.518611254792837	0.533899562958954	1.44783737383273	9.87925325526151	10.4131528182205	0.147399360916688	0.052364692192821
1277	SSR2	0.0313734323646909	0.518611254792837	0.53482073666428	1.4487621261636	12.7371608388275	13.2719815754918	0.164740955460985	0.126256553250714
12507	SPRYD4	0.000860486265627203	0.518611254792837	0.53994206940653	1.45391413505839	9.2560062609224	9.79594833032893	0.0507449018461441	0.022951236810781
7890	DYNLT3	0.0186664557663467	0.518611254792837	0.540784921082523	1.45476378932498	9.59434791166551	10.135132832748	0.115524691398061	0.147736804794594
8149	MAGT1	0.0326444935810487	0.518611254792837	0.541756967057021	1.45574429715304	12.1962037028063	12.7379606698633	0.168963615275644	0.131171966605883
11214	STT3A	0.00596752041959703	0.518611254792837	0.542634782395305	1.45663032190536	12.2464919695661	12.7891267519614	0.0886268224179694	0.0766581309900604
8208	ARMCX3	0.0251426039355583	0.518611254792837	0.54290889615638	1.45690710968045	10.0199721939471	10.5628810901035	0.155354075113236	0.113240511203227
14894	SULT1A2	0.0428108087506039	0.524563345004889	0.545804495821246	1.45983417049331	8.73773162277106	9.2835361185923	0.106279655144148	0.266068860892609
15341	CDH15	0.0376946277176849	0.519057545271454	0.546236649793619	1.4602715239292	6.09407624896097	6.64031289875459	0.17898114730194	0.143053482639239
4196	OPA1	0.0402136189979127	0.524206200670302	0.549401747211588	1.4634786988022	12.5464399306061	13.0958416778177	0.210678338385702	0.0351887459605039
17821	LSM4	0.0338052887225783	0.518611254792837	0.550066133314223	1.46415281134833	12.0235819276871	12.5736480610013	0.153822426208327	0.177163626020239
16720	LMAN1	0.0475918210707266	0.527003297058455	0.550304451322768	1.46439469393197	11.7844409506292	12.334745401952	0.0980566686243126	0.29011232285915
6315	MEA1	0.0381805803384341	0.520392805942422	0.554129394406463	1.46828231944202	10.6192256652088	11.1733550596153	0.205202634079627	0.060506415647805
17845	SLC25A42	0.0355213354841616	0.518611254792837	0.554672689225788	1.4688353541277	8.08031980919753	8.63499249842332	0.177907906822302	0.14102130605393
725	LEPROT	0.0411267370431092	0.524563345004889	0.555282178904102	1.46945601829649	10.9298085158633	11.4850906947674	0.213064467488537	0.0530200494252501
10792	CDK2AP2	0.0351366624562308	0.518611254792837	0.555346998358889	1.46952204158971	11.0059378663063	11.5612848646652	0.199889385646987	0.052655337125916
12886	P2RX4	0.0390560759976241	0.524206200670302	0.555558357370547	1.46973734660587	9.42801958432919	9.98357794169974	0.211174240118459	0.0272053308201027
15046	CES1	0.0166371669076818	0.518611254792837	0.55580629457857	1.46998995292826	14.4983740380025	15.054180332581	0.153440559863666	0
10208	TUB	0.0161431143201105	0.518611254792837	0.556609709102961	1.47080879554566	8.28075539020857	8.83736509931153	0.115070994079647	0.140392996266359
13148	RCBTB1	0.0485468236337306	0.527003297058455	0.557058873951618	1.47126678454698	9.64292010107871	10.1999789750303	0.201429589004314	0.162875806441439
6560	SNX3	0.0226208355876714	0.518611254792837	0.558037357210479	1.47226498457054	11.2202071335231	11.7782444907336	0.172317744960765	0.0148122493455676
2369	DOK1	0.0133450105255749	0.518611254792837	0.559634380117412	1.47389564295497	6.63950365793432	7.19913803805173	0.137064525384502	0.055531501490417
19074	SUN2	0.0312491320216103	0.518611254792837	0.5608237607694	1.47511124689041	12.7466764544455	13.3075002152149	0.182756405104238	0.100885042957679
12065	C1RL	0.0193648336369362	0.518611254792837	0.56189940388755	1.47621146895111	10.4527900473591	11.0146894512466	0.163798068658973	0.0128197074246095
15022	CNEP1R1	0.0283645720770295	0.518611254792837	0.563648379042075	1.47800216118371	9.05790838852263	9.6215567675647	0.019013629569931	0.267307388651076
951	CHI3L2	0.0113766889374173	0.518611254792837	0.565015525378664	1.47940342957448	8.23931041947377	8.80432594485243	0.0986164865494096	0.132256561019187
12473	GDF11	0.0021600028945791	0.518611254792837	0.567072577094625	1.48151432610689	7.3772990473545	7.94437162444913	0.0524624152999561	0.0786704031568248
3057	IRS1	0.0200700059692482	0.518611254792837	0.56823826332206	1.48271186174549	9.56825029822296	10.136488561545	0.152037160191539	0.101463878870422
16146	FAM117A	0.0479992748691134	0.527003297058455	0.568828870555551	1.48331897523551	8.14177620314898	8.71060507370453	0.234606127806853	0.034088976605289
10986	SESN3	0.0282490602178022	0.518611254792837	0.569505187082267	1.48401449874363	10.6673024822072	11.2368076692895	0.188590336824482	0.0481845556368942
10012	B4GALNT4	0.0113365104566517	0.518611254792837	0.569656472869573	1.48417012558597	10.2385690403159	10.8082255131855	0.0784580302354846	0.158572008093962
1570	IVNS1ABP	0.0189415559719739	0.518611254792837	0.569813505330311	1.4843316812612	12.3238738595707	12.8936873649011	0.0675660485335503	0.212890011514173
4984	LPCAT1	0.0371671554057253	0.518611254792837	0.571974307770118	1.48655651085856	13.5821306930171	14.1541050007872	0.186743709141581	0.148042473441937
10922	DDIAS	0.015972927012368	0.518611254792837	0.572848441848349	1.4874574936849	9.8578067283456	10.4306551701939	0.0274430680292139	0.216894780454851
1514	KIAA0040	0.0198653720046964	0.518611254792837	0.573415264756489	1.48804201820915	11.7776799573793	12.3510952221357	0.147793893534529	0.115921025179224
9663	HSDL2	0.0414071241161963	0.524563345004889	0.575281038674163	1.48996768229403	10.9706647062088	11.545945744883	0.210450910928139	0.111510330653219
14865	PLK1	0.0471760393359275	0.527003297058455	0.576277853910003	1.49099751580858	10.938664326806	11.514942180716	0.13637934040046	0.274557728761386
5489	TMCO6	0.0156015983631862	0.518611254792837	0.579182549028271	1.49400248628377	8.7125443350802	9.29172688410847	0.150583454225991	0.058588698771384
18185	ZNF404	0.0263660626488294	0.518611254792837	0.586375546384853	1.50146989265135	6.44283174845184	7.02920729483669	0.157369102273176	0.156050062731599
15736	FLOT2	0.0117589072571049	0.518611254792837	0.587426220618738	1.50256376922862	12.6985236743161	13.2859498949348	0.12805803319018	0.089955001674525
3331	CRTAP	0.0283025785136357	0.518611254792837	0.587916768223728	1.50307476036887	11.5119661258048	12.0998828940285	0.17410443906169	0.133301429631971
3237	GHRL	0.0355523535454768	0.518611254792837	0.588849346426926	1.50404668296349	3.10730936496245	3.69615871138938	0.185865272242922	0.157255189211498
542	P3H1	0.0170767863381101	0.518611254792837	0.591225289314416	1.50652570529105	10.1338326075152	10.7250578968296	0.162065771223371	0.0421854324233801
654	ZYG11A	0.0428582756833414	0.524563345004889	0.592166516024676	1.5075088963646	8.04474949184216	8.63691600786683	0.118698239180875	0.286078122303768
18088	AKT2	0.0317695174836892	0.518611254792837	0.592333454730088	1.5076833449745	12.3534956548795	12.9458291096096	0.1711913366569	0.168407417744684
13699	NPC2	0.0484787170757677	0.527003297058455	0.593406428709482	1.5088050697109	11.8158020609673	12.4092084896768	0.223131307477273	0.149904573894934
352	SFN	0.0318910867644512	0.518611254792837	0.593692809594019	1.50910460343574	13.5193146484902	14.1130074580843	0.207335105424697	0.0407016087986608
13239	DNAJC3	0.0155944936654951	0.518611254792837	0.59410072023122	1.50953135117959	11.3640926071894	11.9581933274206	0.0858503100767135	0.19123594988076
10065	MRPL23	0.00718905471691972	0.518611254792837	0.5963669531838	1.51190443618487	7.64108014173665	8.23744709492045	0.10995800423822	0.0743476846933224
7002	JAZF1	0.0170084954064926	0.518611254792837	0.597925310361864	1.51353843367603	5.39925140806757	5.99717671842943	0.139788687528719	0.127683859387414
15128	CBFB	0.0312338320649139	0.518611254792837	0.599655023238981	1.51535417219585	11.228693460911	11.82834848415	0.0634460005954688	0.28270545458122
5256	EDIL3	0.0114338400641276	0.518611254792837	0.60285899510159	1.51872324688204	8.29821930777218	8.90107830287377	0.0656563298182938	0.183266285688446
10707	FRMD8	0.0202094859966821	0.518611254792837	0.606227748855559	1.52227367328733	11.4020168411897	12.0082445900453	0.179745039793815	0.00718149438705577
2355	RTKN	0.00444637710340747	0.518611254792837	0.606402401609444	1.52245797099086	9.65210546547058	10.25850786708	0.103995836579638	0.0183213641405155
2333	PRADC1	0.0333994954871482	0.518611254792837	0.608268338380801	1.52442834458359	9.00911933133245	9.61738766971326	0.205291439207205	0.105155050745303
3022	GLB1L	0.00985043796190012	0.518611254792837	0.609676562683968	1.52591707577459	7.79213675494619	8.40181331763015	0.0989524852709716	0.138638989274788
7668	PDIA4	0.0324088799285068	0.518611254792837	0.611414556112027	1.52775643326105	13.8370714547291	14.4484860108411	0.132744222835294	0.242625230683426
16145	SLC35B1	0.00663898149033769	0.518611254792837	0.612175650681563	1.52856261464736	10.3522253870671	10.9644010377487	0.0934148674912159	0.110227117203152
12440	COPZ1	0.0326263704633723	0.518611254792837	0.612887779946153	1.52931731528741	12.417810260191	13.0306980401371	0.187580805077608	0.157104703970542
12824	RASAL1	0.0282871032209986	0.518611254792837	0.614858878440576	1.53140819046434	6.53987929847998	7.15473817692055	0.2064539915359	0.0214774132080522
4385	RELL1	0.0493336338465525	0.527003297058455	0.61518301419291	1.53175229638992	8.93505576369631	9.55023877788922	0.0830900790879748	0.345318550122154
19184	TTC38	0.0194059290798237	0.518611254792837	0.616323871047085	1.53296405714903	10.5567832457153	11.1731071167624	0.170238942702433	0.0830342226339907
11660	LIPA	0.0101290375452035	0.518611254792837	0.623520276514531	1.54062984286846	10.9937340885835	11.617254365098	0.129513255626273	0.0886224189721909
6341	C6orf223	0.0498019701200677	0.527003297058455	0.62846712317434	1.54592156465581	6.03179213914201	6.66025926231635	0.235167161349143	0.1712619005083
2587	EN1	0.0359395003024151	0.518611254792837	0.628512153039846	1.54596981721409	5.39231742277876	6.02082957581861	0.222392421336448	0.0942336676787618
18895	DDTL	0.0172812590859382	0.518611254792837	0.632454073127813	1.55019969423381	6.5645092646924	7.19696333782021	0.153381871028002	0.125071465010753
10888	SERPINH1	0.0367836791711974	0.518611254792837	0.634208415088018	1.55208591030293	12.2872594469232	12.9214678620112	0.236402474575127	0.00262990464445666
11865	FAM160B1	0.031587914744535	0.518611254792837	0.634751264083711	1.5526700301538	10.1718988728466	10.8066501369303	0.167175064221008	0.208661799578586
6458	TMEM30A	0.0208267723309688	0.518611254792837	0.637762913246213	1.55591463928852	12.1911774061262	12.8289403193724	0.164892965326153	0.137157425414189
14691	PAQR4	0.0165406368728442	0.518611254792837	0.637969863994432	1.55613784709446	9.24452908538271	9.88249894937714	0.168127311799631	0.0723960043053041
5333	TMED7	0.00895168332874011	0.518611254792837	0.638246556242112	1.55643632498365	12.8385557059219	13.476802262164	0.133550589516781	0.0637011469785412
4356	LCORL	0.00649762588981768	0.518611254792837	0.638570121961608	1.55678543959465	9.20939743229042	9.84796755425202	0.0848533679704221	0.13163507205003
11421	ZNF33B	0.026516528321347	0.518611254792837	0.639621745011048	1.55792064019765	9.33612378078736	9.97574552579841	0.209402121162204	0.0243143055968876
4210	MIR570	0.0206535249396378	0.518611254792837	0.639714124764914	1.5580204013593	4.16395103210989	4.80366515687481	0.161047169492792	0.145982815439131
7451	SLC26A4	0.0207371208589965	0.518611254792837	0.642504028908153	1.56103623841559	3.21461872992491	3.85712275883306	0.185865272242922	0.0703823497378221
14761	EMP2	0.0394702369134295	0.524206200670302	0.643428365201286	1.5620367165131	12.4746069501825	13.1180353153838	0.246536877428355	0.00883541177799422
2154	CRIM1	0.00625627034891811	0.518611254792837	0.643638155590214	1.56226387756136	11.8280849049788	12.471723060569	0.0998580028248607	0.10699020988339
1358	DUSP23	0.019638645159797	0.518611254792837	0.6481070051004	1.56711060262617	10.9818579907291	11.6299649958295	0.173360058619355	0.110671734865157
10589	FADS2	0.00619134431721152	0.518611254792837	0.648267850747066	1.56728532906722	8.43488480556369	9.08315265631076	0.10500754921407	0.0977676750317934
6558	OSTM1	0.0453343237135129	0.524608484047267	0.649743760487574	1.56888951791854	9.24196400741613	9.8917077679037	0.110597815791471	0.33780300409636
594	CCDC163	0.0413513838525336	0.524563345004889	0.649791308976677	1.56894122639009	5.74252611380208	6.39231742277876	0.122105758137714	0.314510378422997
716	PGM1	0.0253582292053059	0.518611254792837	0.651566777892132	1.57087325018648	11.9643693854112	12.6159361633034	0.172983012225381	0.169467168398774
17554	MYO1F	0.000342612656578138	0.518611254792837	0.654959174861834	1.57457139555521	5.91457665178574	6.56953582664758	0.0363905741298313	0.0429595873604476
15394	RTN4RL1	0.0485140835463335	0.527003297058455	0.656046431569713	1.57575848535446	10.0520183282707	10.7080647598404	0.235646039768331	0.195457256508782
9398	CD72	0.0453211440200023	0.524608484047267	0.656277506987442	1.57601089366102	4.04309433898166	4.6993718459691	0.259979285882973	0.0785109939141227
10336	PRRG4	0.0152128949923064	0.518611254792837	0.657694307807725	1.57755937773479	10.200194333473	10.8578886412807	0.17496453785327	0.0230860373347811
9550	SUSD3	0.0180941893824441	0.518611254792837	0.658097835604946	1.57800068936284	6.53142209301533	7.18951992862027	0.185014369968861	0.0419294406880596
4205	XXYLT1	0.0286259803425598	0.518611254792837	0.659976225642158	1.58005658555574	9.397586251332	10.0575624769742	0.164692902553838	0.213082218095552
13732	TMED8	0.0136483134371109	0.518611254792837	0.660324594141303	1.58043816890413	10.5119252256209	11.1722498197622	0.162633302922877	0.0680639886556583
12797	FAM216A	0.00710552632781455	0.518611254792837	0.663301265178948	1.583702407709	6.83433940628188	7.49764067146082	0.108901621257416	0.112837493145007
9788	TOR2A	0.0348694168161331	0.518611254792837	0.669604035167371	1.59063633851022	9.47505758521557	10.1446616203829	0.179460031945667	0.234690382968912
8879	ASPH	0.0251493450480265	0.518611254792837	0.670857717445589	1.59201918050304	14.4745751508039	15.1454328682495	0.0803342188245205	0.283538629346077
4451	SNORA26	0.0262409160554504	0.518611254792837	0.670962294209627	1.59213458552194	4.15992675467637	4.83088904888599	0.205952674456302	0.107482418136328
19329	TMEM50B	0.00695059858911039	0.518611254792837	0.672227707307371	1.59353168728425	10.544470266616	11.2166979739234	0.131981317658939	0.0450039963719111
4748	ANXA5	0.0440645635902494	0.524563345004889	0.672565110307614	1.59390441002431	12.1306021940561	12.8031673043637	0.236244097077629	0.183022661313541
4699	PAPSS1	0.0281362685179798	0.518611254792837	0.672854407256526	1.594224060335	10.5231564821838	11.1960108894403	0.216201125433086	0.0934568267313198
3705	TMEM45A	0.00684834490274056	0.518611254792837	0.674871670589356	1.59645475987987	9.55803357808829	10.2329052486776	0.113423136379509	0.105069789231119
17442	ANKRD24	0.0419764080957801	0.524563345004889	0.675338077471132	1.5969709589644	3.89826438499998	4.57360246247111	0.193655707603484	0.256375761788272
3853	MCM2	0.0465489057806948	0.526340139950986	0.678087444859051	1.60001723422308	11.1297197971411	11.8078072420001	0.273709695112846	0.0660035986264702
6581	AMD1	0.033312426651976	0.518611254792837	0.678803304140461	1.60081135312572	10.9513024330098	11.6301057371502	0.132231823565311	0.289016197088472
11751	ENTPD7	0.0428072689914381	0.524563345004889	0.679585146544083	1.60167911890989	8.74107417157358	9.42065931811766	0.0413449717134278	0.375956243298172
16216	SEPT4	0.0188394783063368	0.518611254792837	0.682155259543844	1.60453499980422	3.8359315467329	4.51808680627674	0.151810929202154	0.177864767874149
12922	MPHOSPH9	0.0485246861482873	0.527003297058455	0.684525981211317	1.60717383399743	9.8555574825985	10.5400834638098	0.242468881856569	0.212011129858025
15996	CAVIN1	0.00275541372435632	0.518611254792837	0.687115592093315	1.61006127194073	12.4069606689501	13.0940762610434	0.0880672877252004	0.0690539643577464
10060	SYT8	0.0292421929248312	0.518611254792837	0.690205658474987	1.61351351097082	12.8053021373796	13.4955077958546	0.233602032577591	0.0405406768760894
1672	TMEM81	0.0148028009769359	0.518611254792837	0.690491731792652	1.61383348776217	5.93109525994382	6.62158699173647	0.178950744056668	0.0517948519088761
6716	AIG1	0.047306069196289	0.527003297058455	0.693893209761502	1.61764295217216	10.7351937814065	11.429086991168	0.270788843360152	0.130139683187423
5607	SLC26A2	0.0429743803229394	0.524563345004889	0.69689209272337	1.62100899085635	8.15697282869503	8.8538649214184	0.253899176977761	0.154193237598287
9641	EPB41L4B	0.0118943432206479	0.518611254792837	0.700898594256751	1.62551694382188	11.0423477563441	11.7432463506009	0.0541774831867385	0.229833319840618
9436	IGFBPL1	0.0376993099987647	0.519057545271454	0.702476251792517	1.62729549833442	3.8359315467329	4.53840779852542	0.151810929202154	0.306148532863443
5643	MFAP3	0.0375523100338383	0.518611254792837	0.70333880727177	1.62826871325009	9.90423807886802	10.6075768861398	0.218904625980427	0.209509046503415
2287	FBXO48	0.0312367265494365	0.518611254792837	0.706233065854346	1.63153853871038	6.26502418681527	6.97125725266962	0.245336410927415	0.0406483830944866
15976	P3H4	0.0232144680701125	0.518611254792837	0.707229316050583	1.63266558350361	9.51961298243088	10.2268422984815	0.2198024165207	0.0314961683649685
15041	MMP2	0.035073334552846	0.518611254792837	0.707629462616138	1.63311848319229	9.81394293584263	10.5215723984588	0.0788129515231425	0.3487619308421
13370	ARHGEF40	0.043236239708143	0.524563345004889	0.709330622528979	1.6350453175005	11.1757764887663	11.8851071112953	0.281849181166741	0.00997897171184535
11249	ADAMTS15	0.0477522067336004	0.527003297058455	0.710162258768316	1.63598810505499	8.1561599554775	8.86632221424582	0.173719802343523	0.335119957085647
6575	WASF1	0.0400521643897834	0.524206200670302	0.710387217026923	1.63624322323278	8.72354171495949	9.43392893198642	0.258783205038413	0.126760238277154
9684	KIF12	0.032583876529519	0.518611254792837	0.710754270744824	1.63665957287672	6.9219800006547	7.63273427139952	0.145683099698043	0.291991990730114
16558	APCDD1	0.040021420523274	0.524206200670302	0.710941990940731	1.6368725451516	4.39743093815692	5.10837292909765	0.273197686053227	0.0295713298240838
15342	SLC22A31	0.00459915965406883	0.518611254792837	0.712499651681875	1.6386408114596	7.81753164199366	8.53003129367554	0.107818158945602	0.0882833332297975
7352	MCM7	0.0452688638318795	0.524608484047267	0.714553895781281	1.64097572340767	12.4854334211065	13.1999873168877	0.233587049303101	0.241406382262444
8864	PLAG1	0.0370217030345124	0.518611254792837	0.71627047276026	1.64292938481397	6.63221329035688	7.34848376311714	0.266357266100166	0.0375553861684365
16170	ABCC3	0.0285314678002176	0.518611254792837	0.719456948351747	1.64656212765102	8.18808456999318	8.90754151834493	0.0199586384224898	0.34253044604285
10750	B4GAT1	0.0188436024753025	0.518611254792837	0.720140271065567	1.64734219534904	9.85889827850086	10.5790385495664	0.188994598655082	0.123298850409061
16801	TMEM74B	0.0397018487620226	0.524206200670302	0.720861889241688	1.64816638160175	5.52818873275574	6.24905062199743	0.15908811820289	0.320577902800749
2637	PLEKHB2	0.0232327388261311	0.518611254792837	0.721069521988271	1.64840360286459	12.6319485308934	13.3530180528816	0.167742231345291	0.212747274010583
5348	ZNF474	0.0271146978319284	0.518611254792837	0.723308333814104	1.65096362444731	1.86165416690705	2.58496250072116	0.23962201193243	0
16069	C1QL1	0.0497896547486458	0.527003297058455	0.725116626606613	1.653034261211	5.09973600612909	5.82485263273571	0.264369549771396	0.215564741874534
12777	UNG	0.031249961622565	0.518611254792837	0.725709223921132	1.65371339633608	11.2781837853707	12.0038930092919	0.249981170612948	0.0625835391557538
7161	TPST1	0.0394316956538983	0.524206200670302	0.731183618488399	1.660000433689	7.47205176577624	8.20323538426464	0.0649980920417815	0.3853704333658
4986	MRPL36	0.018616642791909	0.518611254792837	0.731353624550424	1.66019605837548	11.666454603601	12.3978082281514	0.0733978829225051	0.278905669849831
10944	RAB38	0.00667219166944067	0.518611254792837	0.731586548929025	1.66046412012277	2.65909330783331	3.39067985676233	0.128398324324331	0.0972296740806246
14488	ABHD2	0.034162673443713	0.518611254792837	0.735614474979936	1.66510652324599	10.7851614637542	11.5207759387341	0.265909306312256	0.0225665366615639
12587	DYRK2	0.0183600140689204	0.518611254792837	0.736002883348908	1.66555487051103	10.4322602030919	11.1682630864409	0.115763972740447	0.248948003552696
5650	GEMIN5	0.0328221918923218	0.518611254792837	0.747281810873824	1.67862713919359	9.88997665425238	10.6372584651262	0.262475945842383	0.0646806391514559
8054	MAGEH1	0.0424997834701141	0.524563345004889	0.747671661833461	1.67908080598371	8.74317050596107	9.49084216779454	0.295095750954794	0.00708925331506726
11122	PHLDB1	0.0372827092234648	0.518611254792837	0.751233394779433	1.68323125053516	10.7725484158796	11.523781810659	0.255053251704141	0.168535242472622
5964	HIST1H2BH	0.0490761366514057	0.527003297058455	0.752497500719466	1.68470676339686	12.0410276166045	12.7935251173239	0.296233455525482	0.150736704115152
10227	WEE1	0.0224379500155839	0.518611254792837	0.753049947117704	1.68535200606891	10.5158939745467	11.2689439216644	0.121158209159953	0.280229404544583
17464	UHRF1	0.0457567946293681	0.524608484047267	0.755352752699984	1.68804428473495	9.89718047159834	10.6525332242983	0.0264206463485909	0.432776914710361
67	PRDM16	0.0118837948507801	0.518611254792837	0.760589511745638	1.69418275756147	4.16528500896239	4.92587452070803	0.143141016626168	0.167612023818447
6431	PTP4A1	0.0190018389817406	0.518611254792837	0.764485879821072	1.69876451705742	11.3629136793153	12.1273995591364	0.18036328270606	0.182163617742264
510	HPCAL4	0.0421011420217166	0.524563345004889	0.765513802815271	1.69997532134536	4.30041467748913	5.0659284803044	0.300273302570585	0.0304541853067899
13032	RASL11A	0.0448709899110967	0.524608484047267	0.765984060936734	1.70052953237577	9.23773697282216	10.0037210337589	0.271671504622494	0.208307301036192
4375	RBPJ	0.0254841869263354	0.518611254792837	0.76648591932795	1.70112118441956	9.53461023239573	10.3010961517237	0.224640437972781	0.148646366421203
885	S1PR1	0.0196626151867884	0.518611254792837	0.766691277773316	1.70136334541424	3.7717165207521	4.53840779852542	0.0617275217616619	0.306148532863443
6375	CENPQ	0.0243510475829752	0.518611254792837	0.766974326744805	1.70169717645623	8.98532268046421	9.75229700720902	0.0792896515764929	0.326254214530619
6184	SLC39A7	0.0423243758286585	0.524563345004889	0.767179856799251	1.70193962189184	13.1807637937915	13.9479436505907	0.225839865061174	0.284270381173707
1023	SEC22B	0.0158077480811354	0.518611254792837	0.772832880804494	1.70862154667241	10.5731894192213	11.3460223000258	0.20007839417633	0.0873652351240202
10341	HIPK3	0.0268776254292907	0.518611254792837	0.772856396055058	1.70864939662691	11.8384995688044	12.6113559648595	0.154590312896819	0.287122439628434
17066	LBP	0.0458823919538879	0.524608484047267	0.773715875365967	1.70966762036237	12.8893255660181	13.6630414413841	0.0997250793666139	0.422524538941218
18192	ZNF284	0.00223619590941143	0.518611254792837	0.774431447858004	1.71051582080275	6.30747199828168	7.08190344613968	0.102260170749536	0.0376477942890305
3422	FYCO1	0.0224478017786846	0.518611254792837	0.775491096565107	1.7117726433746	10.1015603764712	10.8770514730364	0.199913525649505	0.185795345950109
964	MOV10	0.0215258687737824	0.518611254792837	0.776376603911974	1.71282362954236	11.7792329486983	12.5556095526103	0.228704772073058	0.0809763761346455
14473	SLC28A1	0.0381927549786959	0.520392805942422	0.778854421723421	1.71576791883346	3.20978554002654	3.98863996174996	0.232295070875579	0.256375761788272
17581	FBXL12	0.00100995453015424	0.518611254792837	0.783025163655589	1.72073527422698	9.09410543460141	9.877130598257	0.0422276774248224	0.0986777076049406
7580	CREB3L2	0.0421776809925245	0.524563345004889	0.787231523980523	1.72575961710271	10.9683209768932	11.7555525008737	0.260449256457809	0.23726965857117
19416	LRRC3	0.00141524817411812	0.518611254792837	0.791501148099327	1.73087452958678	8.17132242944297	8.9628235775423	0.0912856451471484	0.0204443605156223
8978	TMEM64	0.012790043090549	0.518611254792837	0.795355411800825	1.73550486793357	8.72004145894475	9.51539687074557	0.197344094894387	0.0418148472484616
3653	GXYLT2	0.0113793353060579	0.518611254792837	0.795761742348535	1.73599373629449	7.90640158680905	8.70216332915759	0.191357450816922	0.00734797496154599
5617	CD74	0.0443518679812906	0.524608484047267	0.796439028830118	1.73680890588089	8.5493236917529	9.34576272058302	0.284500886077751	0.206602990713101
12705	IKBIP	0.0116125827699581	0.518611254792837	0.797459490623238	1.73803783787643	7.86227073058363	8.65973022120686	0.162130770185214	0.148692350754713
16325	KCNJ2	0.0154094716719318	0.518611254792837	0.799564278243139	1.74057535983595	5.09744054426735	5.89700482251049	0.132202327427662	0.239121406336335
8979	NECAB1	0.0150446724380692	0.518611254792837	0.801550376305215	1.74297318741908	5.140534883249	5.94208525955422	0.102232157359836	0.264737607347826
15050	NUDT21	0.0169612556185656	0.518611254792837	0.806537821672208	1.74900913167629	12.1909532907551	12.9974911124273	0.220540443393851	0.0573753622305499
8799	FGFR1	0.0114680686008634	0.518611254792837	0.811708015070236	1.75528830904527	6.94975129864833	7.76145931371856	0.137501588379528	0.197151969082033
14273	PCLAF	0.0404252700606031	0.524265153313794	0.823660481933919	1.76989096110231	6.44567649460742	7.26933697654133	0.286285566136071	0.198066209125237
14261	RPS27L	0.0285904235979915	0.518611254792837	0.825286522475983	1.77188690398239	8.72002815148177	9.54531467395775	0.243645412390678	0.192225193473561
1555	LAMC1	0.0213799746990863	0.518611254792837	0.825699027582779	1.77239360628572	13.3143858705232	14.1400848981059	0.231775270657517	0.132913522508485
11806	ARL3	0.0498006079569095	0.527003297058455	0.827071793986669	1.77408089311339	7.80501204113899	8.63208383512566	0.138877008829555	0.451418213393003
8983	SLC26A7	0.0240468018819929	0.518611254792837	0.834504544482328	1.78324452542444	1.86165416690705	2.69615871138938	0.23962201193243	0.157255189211498
2306	PCYOX1	0.0253919967956927	0.518611254792837	0.836311585897839	1.78547952004382	11.3053204283725	12.1416320142704	0.268547653399281	0.0426672112548599
5267	ARRDC3	0.0120478045605188	0.518611254792837	0.845363255749529	1.79671708367145	11.5847353107316	12.4300985664812	0.193753838723801	0.105319556854314
2776	CDCA7	0.0237369809133066	0.518611254792837	0.849831802947866	1.80229079233752	10.0130780595957	10.8629098625435	0.267086759669604	0.02574448246845
5139	ELOVL7	0.0222211201562926	0.518611254792837	0.851377869126844	1.80422325508989	7.76449522715263	8.61587309627948	0.236423469664328	0.15845889371292
4694	GSTCD	0.0149156293978341	0.518611254792837	0.852019401952935	1.80502572948585	10.0093178763491	10.8613372783021	0.201546068799711	0.144647656992158
9710	C5	0.0356867514916624	0.518611254792837	0.852231282463886	1.80529084293568	7.15449548556282	8.0067267680267	0.306003955903381	0.0991205725767742
6951	ITGB8	0.0154345780224125	0.518611254792837	0.852755376834654	1.80594677826308	10.4814759251862	11.3342313020208	0.227013482730333	0.043063586227574
18338	DHDH	0.0322439107965702	0.518611254792837	0.854402131411677	1.80800934102436	5.39464849058575	6.24905062199743	0.200347721922596	0.320577902800749
16222	SKA2	0.0296773539517061	0.518611254792837	0.855668050360363	1.80959650787853	10.6055032862437	11.461171336604	0.195091626571682	0.309978906639655
1431	UHMK1	0.0180492958798851	0.518611254792837	0.857723090503573	1.81217601583287	12.9005682998559	13.7582913903595	0.180468784521008	0.232214008503118
8331	LAMP2	0.0347980993050663	0.518611254792837	0.865123565463916	1.82149566988216	12.8691283234021	13.734251888866	0.311248350421642	0.0734197727075068
2299	GMCL1	0.0496964779007374	0.527003297058455	0.865145857264395	1.82152381493749	8.50502616897729	9.37017202624168	0.325180257923686	0.230739840721606
17832	CRLF1	0.0171457904935194	0.518611254792837	0.880051654720594	1.84044119582286	6.19458374484014	7.07463539956074	0.0885348692223599	0.324060459767973
17160	SLC2A10	0.0254214939572827	0.518611254792837	0.881022680542408	1.84168034715456	9.62697064911544	10.5079933296579	0.227395882816899	0.242518915686023
11278	AKR1C3	0.0263654058538735	0.518611254792837	0.881194155095818	1.84189925695494	11.4480809199332	12.3292750750291	0.029960167786933	0.406266459880181
5713	NEURL1B	0.0135316137806723	0.518611254792837	0.881684085624155	1.84252486104529	10.777643859843	11.6593279454672	0.122417849920938	0.268256695133587
17431	MATK	0.0243657918207221	0.518611254792837	0.887039480605774	1.84937716535107	5.45270056914695	6.33974004975272	0.281631499404499	0.0251899081429704
991	VANGL1	0.03333601018437	0.518611254792837	0.892465545958652	1.85634588402447	10.7393763730976	11.6318419190562	0.320042434769643	0.00996520381856317
4274	MXD4	0.0336982004484013	0.518611254792837	0.897260423657542	1.86252581743626	10.0246510424079	10.9219114660655	0.316809948976944	0.090411339049255
12989	GJB2	0.0189368887913358	0.518611254792837	0.898503122555269	1.86413083849093	9.32885034650453	10.2273534690598	0.255323385483014	0.0706172425425898
5744	UNC5A	0.0204998189252447	0.518611254792837	0.898612132141174	1.86427169695538	5.87260154162201	6.77121367376318	0.206054980579026	0.242255959260648
6874	LFNG	0.0471825929201648	0.527003297058455	0.90487521122099	1.87238253241064	8.47673583597376	9.38161104719475	0.346828817272356	0.192415551030008
5944	HFE	0.0333087483889739	0.518611254792837	0.919758805917473	1.89179899038434	8.57592876295914	9.49568756887661	0.329071553880621	0.0310869869191627
1527	SOAT1	0.0144099522538601	0.518611254792837	0.924338404007539	1.89781373644678	10.025005093636	10.9493434976435	0.23255276915904	0.0954096210615407
4140	CHRD	0.0444487140755755	0.524608484047267	0.924993429071221	1.89867559413407	6.24930149715317	7.17429492622439	0.147147954025301	0.482819456895552
2349	MOB1A	0.0406071504865083	0.524563345004889	0.927809338582721	1.9023851236353	12.3068858725153	13.234695211098	0.354621067283805	0.0847475082802063
12725	DRAM1	0.0254502234544104	0.518611254792837	0.933562368571875	1.90998640389278	7.67850443322422	8.61206680179609	0.120863267219787	0.391279583881087
3119	UGT1A7	0.0341605132254129	0.518611254792837	0.941730817093447	1.92083129928731	8.58376874312638	9.52549956021982	0.340930136781366	0.0110735355597526
5727	SFXN1	0.0155529477435348	0.518611254792837	0.945442472966883	1.92577943005186	10.4282436621443	11.3736861351112	0.251582543881942	0.0557381867246422
4863	C4orf46	0.0119438651878724	0.518611254792837	0.952230328266952	1.93486153790249	8.36091472805733	9.31314505632428	0.204947462533132	0.157007732704136
1084	ANP32E	0.0228833389928964	0.518611254792837	0.952611850961198	1.93537328236877	4.08579594756422	5.03840779852542	0.0849747634872441	0.400958248323105
1880	NID1	0.0403030733929107	0.524206200670302	0.953445297804259	1.93649167310371	1	1.95344529780426	0	0.521113369136098
11344	TMEM236	0.0403030733929107	0.524206200670302	0.953445297804259	1.93649167310371	1	1.95344529780426	0	0.521113369136098
10769	PC	0.0236604208530182	0.518611254792837	0.954518189137019	1.93793232258784	11.0539074581933	12.0084256473304	0.297770179984068	0.0552096614355187
11209	SLC37A2	0.00224016093452259	0.518611254792837	0.957416888321421	1.941829979306	7.47720531380048	8.4346222021219	0.13064872079851	0.00589677622574572
2818	UBE2E3	0.0459310173114459	0.524608484047267	0.961301449098377	1.9470655424203	9.47628524436532	10.4375866934637	0.390896353289885	0.0308933894495352
9417	GLIPR2	0.0424901385869205	0.524563345004889	0.97150601698162	1.96088647972837	7.16790018776933	8.13940620475095	0.382914090901976	0.0289420672689633
7265	STEAP4	0.0425639479952845	0.524563345004889	0.973979644327345	1.96425147577003	13.8351118093479	14.8090914536752	0.22568328420464	0.440600266413383
1403	ADAMTS4	0.0229121667932372	0.518611254792837	0.977078393601195	1.96847500475406	3.76180073962075	4.73887913322194	0.214214641585675	0.304504472158536
18802	DGCR5	0.0466850561693211	0.526700034413645	0.978356386568955	1.97021952575134	5.63567715897242	6.61403354554137	0.398647067973199	0.0624770379606478
7833	ADGRG2	0.0300662180240129	0.518611254792837	0.979885331547435	1.97230863949532	6.36040431634269	7.34028964789012	0.113929740525612	0.449609370635913
4007	MBNL1	0.0074244599763483	0.518611254792837	0.991181309551065	1.98781198763752	11.4639954935782	12.4551768031292	0.193556971257332	0.0949779008926903
11276	AKR1C1	0.0294545710324066	0.518611254792837	0.995394690231304	1.99362586407193	12.190013787971	13.1854084782023	0.150178166962049	0.431960782536166
3381	CTNNB1	0.0210230035654926	0.518611254792837	0.995418911079669	1.9936593345655	13.4819939092713	14.477412820351	0.296884430611272	0.0571923171689039
4997	SRD5A1	0.0434995252649644	0.524563345004889	0.997016804591993	1.99586868585205	10.0169361936929	11.0139529982849	0.397005521487059	0.0197325194103342
7623	EPHB6	0.0297885566806889	0.518611254792837	1.00309645726349	2.00429721114768	9.29247933703787	10.2955757943014	0.31608873142835	0.193699324813513
12878	MLEC	0.00957628422518252	0.518611254792837	1.00832218766274	2.01157034150766	12.0901074951368	13.0984296827995	0.160924043481484	0.228547855298358
34	ANKRD65	0.0336794409314295	0.518611254792837	1.0084572562081	2.01175867832952	3.19623821186075	4.20469546806885	0.34372876600163	0.165791970799363
11775	PDZD7	0.0481257379396016	0.527003297058455	1.01517484120517	2.02114782242763	5.48341489926364	6.49858974046881	0.286706498013305	0.436659907391463
13001	ZDHHC20	0.0368090086343507	0.518611254792837	1.01762725258982	2.02458645711341	11.6171938554605	12.6348211080503	0.370753360930762	0.114143942080223
12632	CSRP2	0.0498894494565341	0.527003297058455	1.01827861295736	2.02550074120204	5.84541573856271	6.86369435152007	0.35921383643873	0.33140359797884
13410	SLC22A17	0.0436175972169545	0.524563345004889	1.02770067311652	2.03877232255332	7.62869649870353	8.65639717182005	0.409824719155926	0.0126412949259642
19067	KDELR3	0.0494951572223385	0.527003297058455	1.04814112248057	2.06786373824136	8.19809844262146	9.24623956510203	0.188511303092719	0.562314823237135
1860	DISC1	0.0181315816200237	0.518611254792837	1.05030971327368	2.07097439029025	4.81534980223885	5.86565951551253	0.200918364486989	0.313677271437865
5825	LINC01600	0.0104527861540279	0.518611254792837	1.05365468248123	2.07578163111243	2.10730936496245	3.16096404744368	0.185865272242922	0.22763753894932
5897	FAM8A1	0.0162735362082467	0.518611254792837	1.05558881758198	2.07856637385637	10.0899355304241	11.145524348006	0.282180801883317	0.0886853471105574
3534	MANF	0.0496313091193426	0.527003297058455	1.05698133012375	2.08057360822478	9.87897805491577	10.9359593850395	0.14963878272266	0.591551386629062
14767	RMI2	0.0146490748474895	0.518611254792837	1.06699067886643	2.09505871815442	8.4373713444641	9.50436202333053	0.234189377726407	0.220099528445041
16808	SIRPB2	0.0219715438039459	0.518611254792837	1.08122754200508	2.11583561072444	5.44327128445046	6.52449882645553	0.148470147857887	0.418154858398463
16614	DSC3	0.0270137198284124	0.518611254792837	1.08323118784279	2.11877617011667	5.35060123634759	6.43383242419037	0.279407747054891	0.31731990773007
11856	CASP7	0.0215993415794983	0.518611254792837	1.08908247457383	2.12738695867945	10.0552559551242	11.144338429698	0.237558062981316	0.326260485384948
10893	WNT11	0.0271952857219689	0.518611254792837	1.09354493922653	2.13397746200799	6.92315580663854	8.01670074586507	0.339364210659672	0.180959227617779
16313	WIPI1	0.0221283428590005	0.518611254792837	1.09428501494745	2.13507243357865	8.74541379805953	9.83969881300697	0.235013023347241	0.339108572000223
2543	MALL	0.0290216578630259	0.518611254792837	1.10710624641371	2.15413138626278	8.48163758800496	9.58874383441867	0.29178863846954	0.33630656528735
14486	HAPLN3	0.0195570526778691	0.518611254792837	1.10931105758723	2.15742597303317	5.04882970828588	6.15814076587311	0.206238629342267	0.355321398336735
6646	ARHGAP18	0.022007424577848	0.518611254792837	1.11119462373976	2.16024452325304	8.64755164940162	9.75874627314139	0.313152688079155	0.188143337918046
7472	MDFIC	0.0301961348152098	0.518611254792837	1.11898070019146	2.17193465716007	9.40688996131107	10.5258706615025	0.385777956037832	0.0283678619928893
5788	CANX	0.00986185543923915	0.518611254792837	1.12274425974568	2.17760798139229	14.3166270996318	15.4393713593775	0.243861248258672	0.112990445932234
15193	CYB5B	0.0211940392543963	0.518611254792837	1.12856746731299	2.18641531011836	10.976149435665	12.104716902978	0.328536071291246	0.127770887151209
17809	SLC5A5	0.0263307695183603	0.518611254792837	1.15413541726763	2.22550912677121	1.7233083338141	2.87744375108173	0.23962201193243	0.41363095099977
3449	CSPG5	0.0152503921557216	0.518611254792837	1.16184540577022	2.23743443346045	4.99911864167346	6.16096404744368	0.265757872002661	0.22763753894932
7040	DPY19L1	0.0351222674464214	0.518611254792837	1.17601138576468	2.25951226116479	8.85005769343143	10.0260690791961	0.27334906593254	0.470342147106406
3050	WDFY1	0.0398478346815016	0.524206200670302	1.18400187107447	2.27206147627613	10.6191151037919	11.8031169748663	0.455510727843856	0.0054240087161529
10174	APBB1	0.0343864190756847	0.518611254792837	1.1900442395487	2.28159739474955	4.94510342368732	6.13514766323602	0.417069371587177	0.159494793725945
4600	SCD5	0.00820608747292462	0.518611254792837	1.19601114151022	2.29105348902462	9.30378176165253	10.4997929031627	0.235323725164367	0.142905164980868
19356	KCNJ15	0.015931222679227	0.518611254792837	1.1961032318966	2.29119973665768	6.71084997796659	7.90695320986319	0.232131393204957	0.321695557743108
1749	VASH2	0.00877270796933726	0.518611254792837	1.20222767571546	2.30094687687418	5.61992580505733	6.82215348077279	0.141734663319749	0.314295725198302
10810	PPP6R3	0.0286351734779012	0.518611254792837	1.20345040395605	2.3028978264642	11.6970756277334	12.9005260316895	0.401488773445344	0.0950925629537651
5102	ISL1	0.0125636534364024	0.518611254792837	1.20879399563801	2.3114433354466	3.54311887335987	4.75191286899788	0.072475288562727	0.41363095099977
17761	CYP4F11	0.0370098613402052	0.518611254792837	1.21228075011269	2.31703646647828	10.1184785960579	11.3307593461706	0.308750799066572	0.468760826463873
3102	CHRND	0.014930433299861	0.518611254792837	1.22056362986679	2.3303774233645	2.21461872992491	3.4351823597917	0.185865272242922	0.375130553696968
16052	RUNDC3A	0.0283971140709234	0.518611254792837	1.23357431533082	2.35148856298966	7.51858690881513	8.75216122414595	0.412260873345474	0.0780556761441907
9750	LHX2	0.0231952002503172	0.518611254792837	1.24261395424473	2.36626877713851	3.91326020325775	5.15587415750248	0.331528401422437	0.285215546621095
3881	PLXND1	0.0315053957068075	0.518611254792837	1.2569533023481	2.38990505118857	6.79826796139889	8.05522126374698	0.43193093242981	0.126482988799541
17743	EPHX3	0.0431264200503493	0.524563345004889	1.26528642773992	2.40374928384568	2.05664166714744	3.32192809488736	0.502400446698578	0
5687	CCNG1	0.0384317026670937	0.521452342346969	1.2858610075667	2.43827526800057	11.1676486776683	12.453509685235	0.481496685936662	0.109437920859733
4575	CCDC158	0.00958959311237908	0.518611254792837	1.29248125036058	2.44948974278318	0	1.29248125036058	0	0.41363095099977
5252	SCARNA18	0.00958959311237908	0.518611254792837	1.29248125036058	2.44948974278318	0	1.29248125036058	0	0.41363095099977
12037	SCARNA11	0.00958959311237908	0.518611254792837	1.29248125036058	2.44948974278318	0	1.29248125036058	0	0.41363095099977
15541	ATP1B2	0.00958959311237908	0.518611254792837	1.29248125036058	2.44948974278318	0	1.29248125036058	0	0.41363095099977
16223	MIR301A	0.00958959311237908	0.518611254792837	1.29248125036058	2.44948974278318	0	1.29248125036058	0	0.41363095099977
2373	TACR1	0.0456634701567932	0.524608484047267	1.29948106435698	2.46140330367847	3.39989078161212	4.6993718459691	0.525060621176717	0.0785109939141227
5175	SERF1B	0.0139391997078881	0.518611254792837	1.32720955943884	2.50916885323474	2.19498750024039	3.52219705967923	0.337728257257196	0.0887637379698254
5361	LMNB1	0.0310593937866508	0.518611254792837	1.3383639930369	2.52864409522593	10.6008858239383	11.9392498169752	0.421345161469838	0.285077104563354
9333	ELAVL2	0.0198372013434694	0.518611254792837	1.35769369673294	2.56275168442712	4.35491425491675	5.71260795164969	0.393988476897518	0.0972296740806249
13704	PROX2	0.0123499607747203	0.518611254792837	1.36376718723633	2.57356315616952	2.57141517255537	3.9351823597917	0.242996808023203	0.33197622748958
13551	PTGER2	0.0256622360438931	0.518611254792837	1.37264725749359	2.58945279268836	4.62805683970281	6.0007040971964	0.266410048307677	0.504659150380198
18344	CGB3	0.0365773985172897	0.518611254792837	1.37535662745508	2.59432033387705	1.52832083357372	2.9036774610288	0.502400446698578	0.136220640975279
14325	NOX5	0.0203892280815465	0.518611254792837	1.37617869233523	2.59579902986488	5.72767166696092	7.10385035929615	0.352179417870962	0.295616732224577
17555	ADAMTS10	0.000355293582432663	0.518611254792837	1.37975887687252	2.60224875077276	5.01255854590624	6.39231742277876	0.101086357162839	0
3332	SUSD5	0.00929245135380476	0.518611254792837	1.38315613620195	2.60838374853353	3.09973600612909	4.48289214233104	0.264369549771395	0.22763753894932
7894	SRPX	0.0273062416448947	0.518611254792837	1.3988685295337	2.63694691732655	5.26511827177324	6.66398680130694	0.437632953629897	0.220889072575645
8735	BNIP3L	0.0351681113251728	0.518611254792837	1.40936898559305	2.6562095855749	10.3243416241796	11.7337106097727	0.482125004827351	0.260791221588424
17693	DAND5	0.0110806296748794	0.518611254792837	1.41737992157683	2.67099989929111	1.38997500048077	2.8073549220576	0.337728257257196	0
733	SLC35D1	0.0153681225845894	0.518611254792837	1.42081275698489	2.67736300457967	9.97008490324491	11.3908976602298	0.324792669824265	0.281741766841881
1198	S100A2	0.0368014174227006	0.518611254792837	1.44356388537122	2.7199193716783	10.3028391037394	11.7464029891106	0.418779800318379	0.478107772882554
15703	TMEM97	0.00561405714328524	0.518611254792837	1.45894669627153	2.74907581825866	9.39573911368989	10.8546858099614	0.253228774540915	0.145864462930545
5378	ACSL6	0.0496770584163251	0.527003297058455	1.45914791702724	2.74945927399721	0.333333333333333	1.79248125036058	0.577350269189626	0.293475830186777
5434	SMAD5-AS1	0.0496770584163251	0.527003297058455	1.45914791702724	2.74945927399721	0.333333333333333	1.79248125036058	0.577350269189626	0.293475830186777
15781	RHBDL3	0.0496770584163251	0.527003297058455	1.45914791702724	2.74945927399721	0.333333333333333	1.79248125036058	0.577350269189626	0.293475830186777
2172	ARHGEF33	0.0350434885025055	0.518611254792837	1.46031912817624	2.75169225098191	1.52832083357372	2.98863996174996	0.502400446698578	0.256375761788272
17970	UPK1A	0.0416804909871506	0.524563345004889	1.47402158872427	2.77795184094435	1.33333333333333	2.8073549220576	0.577350269189626	0
11112	MPZL3	0.0402052292462529	0.524206200670302	1.48030486117474	2.79007685177355	9.32757101525257	10.8078758764273	0.413806887741191	0.55755079415528
4065	TERC	0.0442270409603512	0.524563345004889	1.49429738077701	2.81726911384784	0.666666666666667	2.16096404744368	0.577350269189626	0.22763753894932
9265	RLN2	0.0442270409603512	0.524563345004889	1.49429738077701	2.81726911384784	0.666666666666667	2.16096404744368	0.577350269189626	0.22763753894932
2821	CERKL	0.0105991592117373	0.518611254792837	1.49916525179463	2.8267910606558	2.70976100564832	4.20892625744295	0.349412086963011	0.0551561051856852
5212	F2RL2	0.0275564637114388	0.518611254792837	1.5	2.82842712474619	0	1.5	0	0.707106781186548
5504	PCDHA7	0.0275564637114388	0.518611254792837	1.5	2.82842712474619	0	1.5	0	0.707106781186548
7761	ARSE	0.0275564637114388	0.518611254792837	1.5	2.82842712474619	0	1.5	0	0.707106781186548
9386	PHF24	0.0275564637114388	0.518611254792837	1.5	2.82842712474619	0	1.5	0	0.707106781186548
9730	OR1L8	0.0275564637114388	0.518611254792837	1.5	2.82842712474619	0	1.5	0	0.707106781186548
14991	TGFB1I1	0.0275564637114388	0.518611254792837	1.5	2.82842712474619	0	1.5	0	0.707106781186548
8274	ACSL4	0.0275869230705857	0.518611254792837	1.5054985949603	2.83922777910589	9.19487442746437	10.7003730224247	0.26093065794724	0.606570331287973
17738	CASP14	0.0296296250005614	0.518611254792837	1.56187701376817	2.95237711769267	11.0589432295394	12.6208202433076	0.530088251998515	0.105228870897462
1445	TMCO1	0.0412428476906625	0.524563345004889	1.5835135532127	2.99698851088261	10.2641892264085	11.8477027796212	0.605306755141288	0.173612620363813
7545	CPA4	0.0384613427297991	0.521452342346969	1.58461175960305	2.99927074299896	8.83044620532093	10.415057964924	0.590557956790585	0.158984532644106
3665	VGLL3	0.0434025486954636	0.524563345004889	1.62581458369391	3.0861636884341	0.666666666666667	2.29248125036058	0.577350269189626	0.41363095099977
18087	CNTD2	0.039753358667836	0.524206200670302	1.63009497406864	3.09533374931828	4.20012585103595	5.83022082510459	0.309442983740918	0.770489861981121
5395	SOWAHA	0.00307721984968075	0.518611254792837	1.65858979205925	3.15707775311784	3.49728436544322	5.15587415750248	0.151862985014274	0.285215546621095
2554	FBLN7	0.00716411999310371	0.518611254792837	1.66096404744368	3.16227766016838	1	2.66096404744368	0	0.479469242237227
3317	GADL1	0.0433638465246375	0.524563345004889	1.66096404744368	3.16227766016838	0	1.66096404744368	0	0.934744320135868
4460	PDGFRA	0.0433638465246375	0.524563345004889	1.66096404744368	3.16227766016838	0	1.66096404744368	0	0.934744320135868
7385	EPO	0.0433638465246375	0.524563345004889	1.66096404744368	3.16227766016838	0	1.66096404744368	0	0.934744320135868
11449	FAM25BP	0.0433638465246375	0.524563345004889	1.66096404744368	3.16227766016838	0	1.66096404744368	0	0.934744320135868
210	CLCNKB	0.030466291662171	0.518611254792837	1.66666666666667	3.1748021039364	0.333333333333333	2	0.577350269189626	0
18927	CRYBA4	0.030466291662171	0.518611254792837	1.66666666666667	3.1748021039364	0.333333333333333	2	0.577350269189626	0
19314	MRAP	0.030466291662171	0.518611254792837	1.66666666666667	3.1748021039364	0.333333333333333	2	0.577350269189626	0
12389	KRT74	0.0112828215051192	0.518611254792837	1.6718867505895	3.18631025471894	2.30229686520284	3.97418361579234	0.292974948923422	0.387132332675265
3968	PLSCR4	0.0164292105441275	0.518611254792837	1.68809110697362	3.22230064780195	6.9469013914497	8.63499249842332	0.453041021448694	0.14102130605393
1136	RORC	0.0166014854602232	0.518611254792837	1.69015735199782	3.2269189715963	8.94216702966763	10.6323243816654	0.366622193349182	0.407333773926353
8413	FHL1	0.0284910820683639	0.518611254792837	1.80199237260339	3.48701452257295	3.16926488006623	4.97125725266962	0.469987300856894	0.546303277279068
7322	NPTX2	0.0344240829905743	0.518611254792837	1.82380142010112	3.54012774355398	1.63563019853617	3.4594316186373	0.662418963885046	0
2736	SCN1A	0.048566856559801	0.527003297058455	1.83333333333333	3.56359487256136	0.666666666666667	2.5	0.577350269189626	0.707106781186548
759	FPGT-TNNI3K	0.026710332907498	0.518611254792837	1.84451723984756	3.5913275466381	1.66666666666667	3.51118390651423	0.577350269189626	0.26764813556064
9481	TRPM6	0.0216780800305488	0.518611254792837	1.9125932148315	3.76485216327512	1.33333333333333	3.24592654816484	0.577350269189626	0.107482418136327
12318	DDN	0.00404631298862897	0.518611254792837	1.9598527733088	3.89022277306845	1.7233083338141	3.68316110712291	0.23962201193243	0.316401276919146
3819	SEMA5B	0.023204581566484	0.518611254792837	1.99046808676779	3.97365903830643	1.96896353186951	3.9594316186373	0.36946179574037	0.707106781186548
15877	STAC2	0.0309737683329796	0.518611254792837	2.00688566062869	4.01913673635776	5.82722443881576	7.83411009944445	0.626950393789538	0.439181396148295
13655	PLEKHD1	0.000373256755604276	0.518611254792837	2.16096404744368	4.47213595499958	0	2.16096404744368	0	0.22763753894932
18376	FCGRT	0.000373256755604276	0.518611254792837	2.16096404744368	4.47213595499958	0	2.16096404744368	0	0.22763753894932
5594	HTR4	0.0318741951035571	0.518611254792837	2.16666666666667	4.48984819323749	0.333333333333333	2.5	0.577350269189626	0.707106781186548
12695	HAL	0.0257859062563107	0.518611254792837	2.23316914885229	4.70165652731984	2.54795206325824	4.78112121211054	0.391484996946704	0.864361970398046
5802	FLT4	0.0440805045849856	0.524563345004889	2.44774267858127	5.45561817985861	0.666666666666667	3.11440934524794	0.577350269189626	1.12073773218632
19244	LINC01549	0.0440805045849856	0.524563345004889	2.44774267858127	5.45561817985861	0.666666666666667	3.11440934524794	0.577350269189626	1.12073773218632
630	SLC5A9	0.000139858949625592	0.518611254792837	2.45344529780426	5.47722557505166	0	2.45344529780426	0	0.18599341205045
14075	ANKRD63	0.0435215514060781	0.524563345004889	2.61440934524794	6.12372435695795	1	3.61440934524794	1	0.41363095099977
12293	COL2A1	0.0145011242731388	0.518611254792837	2.69710052056966	6.48497278738372	2.23808183922204	4.9351823597917	0.615494479160469	0.495285674509961
11629	C10orf99	0.0369886366292048	0.518611254792837	2.72557648652563	6.6142450034748	0.528320833573719	3.25389732009935	0.915078526446822	0.631506315485239
11586	AGAP5	0.00797377666357096	0.518611254792837	2.82763071411035	7.09907331951114	0.333333333333333	3.16096404744368	0.577350269189626	0.22763753894932
